# Supplementary material for: Oncogene-induced senescence in hematopoietic progenitors features myeloid restricted hematopoiesis, chronic inflammation and histiocytosis
Source: Nat Commun. 2021 Jul 27;12:4559. doi: 10.1038/s41467-021-24876-1 (PMC8316479; doi:10.1038/s41467-021-24876-1)
Supplement: Supplementary file 4 — Supplementary Data 1 [file 41467_2021_24876_MOESM4_ESM.xlsx]

## Sheet: BRAF_V600E GFP+vs CTRL
	logFC	logCPM	LR	PValue	FDR
MYEOV	9.07535	3.07684	354.525	4.38411e-79	6.13293e-75
ITGAV	4.3789	3.84085	195.161	2.37647e-44	1.66222e-40
HSPB7	8.969	2.61411	186.385	1.95597e-42	9.12067e-39
SLC20A1	2.51496	7.69651	182.776	1.20039e-41	4.19806e-38
SDC4	3.65987	5.2716	172.561	2.04096e-39	5.7102e-36
PPM1N	4.44153	3.71213	170.265	6.47589e-39	1.50985e-35
RP11-403P17.6	2.18748	6.3584	169.569	9.18782e-39	1.83612e-35
DPP4	3.18175	5.08439	157.869	3.30512e-36	5.77942e-33
CCND1	3.30307	6.43004	155.887	8.96309e-36	1.39316e-32
TFPI2	8.67712	1.78982	155.393	1.14922e-35	1.60765e-32
CA2	2.77898	6.52816	151.019	1.03833e-34	1.32047e-31
CD59	2.01754	5.93522	150.127	1.62614e-34	1.89567e-31
MMP1	11.2512	4.37192	148.856	3.08377e-34	3.31838e-31
ADAM19	5.08852	7.21415	147.559	5.92333e-34	5.91867e-31
CD276	5.73416	4.77576	143.927	3.68658e-33	3.32865e-30
IFI6	3.20505	7.04538	143.863	3.80717e-33	3.32865e-30
REM1	11.411	3.71821	142.228	8.6687e-33	7.13332e-30
NDRG4	8.2983	3.00868	135.056	3.21022e-31	2.49488e-28
ENG	2.34009	6.21498	134.593	4.05185e-31	2.98323e-28
HTRA3	4.0382	3.92087	131.916	1.56082e-30	1.09172e-27
LMNA	3.40151	8.80172	129.884	4.34414e-30	2.89382e-27
CD63	1.64051	8.51719	125.587	3.78552e-29	2.40707e-26
COL6A3	4.57076	2.83115	124.74	5.80182e-29	3.52877e-26
CAV2	8.37569	3.21399	123.975	8.53112e-29	4.97258e-26
TWF1	2.94248	4.30078	120.903	4.01202e-28	2.24497e-25
AP003774.6	-5.61544	3.09527	120.556	4.77915e-28	2.57137e-25
JDP2	3.58699	4.0164	119.286	9.06644e-28	4.69742e-25
PARM1	3.17234	6.24062	119.175	9.5864e-28	4.78943e-25
SLC39A13	2.88746	5.18815	116.623	3.47171e-27	1.67468e-24
SNX8	1.7166	5.69326	116.162	4.38064e-27	2.04269e-24
KITLG	6.12939	0.906826	114.887	8.32973e-27	3.75886e-24
ECM1	6.00495	2.58213	112.669	2.55012e-26	1.1148e-23
MITF	3.939	5.66139	111.435	4.75085e-26	2.01393e-23
SERPINE1	7.23739	2.9965	111.144	5.50142e-26	2.26351e-23
THOP1	2.75767	6.41451	110.107	9.28312e-26	3.71033e-23
DCSTAMP	8.966	3.68035	109.967	9.96176e-26	3.87097e-23
PKIA	5.06141	3.352	109.155	1.50064e-25	5.67365e-23
SPRED1	4.1981	4.37165	104.599	1.49519e-24	5.50425e-22
WNT7B	6.56765	0.400837	103.986	2.03733e-24	7.30775e-22
PAPSS1	1.71102	6.96965	102.71	3.88013e-24	1.35698e-21
RP11-383J24.1	8.00785	0.622357	102.206	5.0039e-24	1.70731e-21
HPGDS	2.33924	5.93477	102.111	5.24855e-24	1.74814e-21
IL4I1	3.47175	5.99052	101.378	7.59909e-24	2.47218e-21
PLEK2	7.5335	3.97096	100.778	1.02877e-23	3.2708e-21
PHLDB1	5.39746	1.00802	100.495	1.18675e-23	3.68921e-21
MMP10	10.5732	2.9198	100.31	1.30327e-23	3.96337e-21
CKLF	2.14417	3.90222	100.239	1.35079e-23	4.02047e-21
CCL7	7.8743	0.494513	99.5962	1.86862e-23	5.44585e-21
TSPAN4	1.89634	5.65987	97.9801	4.22607e-23	1.2065e-20
HYAL1	6.35137	2.61409	97.8965	4.40823e-23	1.23333e-20
EMP2	6.21047	1.09873	97.2377	6.14842e-23	1.68648e-20
ASPH	1.88622	6.41366	96.849	7.48219e-23	2.01285e-20
C15orf48	3.9392	5.18249	95.7657	1.29319e-22	3.41328e-20
BIRC3	2.96544	5.59984	94.789	2.11798e-22	5.48674e-20
LIMS1	1.69185	6.6559	94.7072	2.20736e-22	5.61431e-20
DEFB124	7.58619	0.230424	92.7268	6.00357e-22	1.49971e-19
ANTXR2	1.97738	6.9798	92.1994	7.83683e-22	1.92332e-19
NFE2	-3.12985	6.89026	92.0507	8.44832e-22	2.03765e-19
FAM129B	3.63328	3.43037	91.711	1.00305e-21	2.37825e-19
GLIS3	7.54184	0.749733	91.6663	1.02599e-21	2.39211e-19
SLC4A2	2.67293	4.64431	91.0989	1.36666e-21	3.13414e-19
EMP1	3.29002	4.98953	90.4186	1.92742e-21	4.34882e-19
GSN	1.44665	10.0931	90.1604	2.19618e-21	4.87656e-19
FSCN1	2.20662	6.03967	89.323	3.35341e-21	7.32981e-19
RFTN2	8.08467	3.45678	89.1689	3.62512e-21	7.80181e-19
TCIRG1	3.33729	7.604	88.2537	5.75748e-21	1.22032e-18
NREP	-2.56397	6.46918	87.9249	6.79867e-21	1.4195e-18
AGRN	4.69939	1.87397	87.8055	7.22176e-21	1.48567e-18
RALA	1.22112	6.46449	86.8575	1.16627e-20	2.36448e-18
MMP3	10.5477	2.91679	86.8271	1.18437e-20	2.36687e-18
SWAP70	1.59863	6.16178	86.7624	1.22372e-20	2.41106e-18
PTPN22	1.90306	6.24704	86.6062	1.32434e-20	2.57308e-18
RGS10	1.49581	7.71399	86.3105	1.53793e-20	2.92695e-18
DSTN	1.43348	7.12077	86.2971	1.54832e-20	2.92695e-18
NDUFS8	1.39509	7.9438	86.1823	1.64086e-20	3.06053e-18
MYO1C	3.70191	5.4946	85.9152	1.8782e-20	3.45712e-18
MMD	2.30948	4.34102	85.7312	2.06138e-20	3.74501e-18
SLC22A1	8.53713	1.05408	85.2497	2.62962e-20	4.71612e-18
SLC37A2	3.8151	6.59258	85.0854	2.85755e-20	5.06004e-18
GBP2	2.65351	5.01246	85.0283	2.94119e-20	5.14305e-18
SELL	-2.51857	9.40796	83.9671	5.03083e-20	8.68842e-18
CYSTM1	2.0413	5.48273	83.2336	7.29062e-20	1.24376e-17
ANPEP	3.8086	8.24744	82.6022	1.00347e-19	1.69127e-17
PLS3	3.87793	4.8851	82.5262	1.04281e-19	1.73665e-17
GAPT	-1.71169	7.28772	82.4894	1.06239e-19	1.74845e-17
NECTIN2	3.5687	3.08486	82.0856	1.30316e-19	2.11975e-17
NT5E	8.23745	2.93531	82.0469	1.32893e-19	2.13683e-17
AC098828.3	6.04694	0.258606	81.824	1.48762e-19	2.36481e-17
TBX21	7.65075	1.30283	81.594	1.67117e-19	2.62674e-17
C19orf38	-2.3769	6.58844	81.1016	2.14411e-19	3.31123e-17
P3H2	4.88269	4.37733	81.0925	2.15399e-19	3.31123e-17
RAB13	3.72301	5.43263	80.9072	2.36568e-19	3.59711e-17
TRAF3IP3	-2.11737	6.68198	80.3996	3.0585e-19	4.60057e-17
CLEC12A	-2.41324	6.19036	80.2055	3.3742e-19	5.02146e-17
RP11-519G16.5	3.82111	2.05711	80.1564	3.45921e-19	5.09377e-17
DNASE1	1.3873	6.74515	79.3189	5.28514e-19	7.70145e-17
HMOX1	2.22352	6.22555	79.1214	5.84072e-19	8.42329e-17
TRPV2	1.21448	7.17379	78.9536	6.35848e-19	9.0764e-17
RP11-725K16.4	6.99035	0.909625	78.7949	6.89031e-19	9.73622e-17
AIFM2	3.91849	3.1869	78.2929	8.88389e-19	1.24277e-16
PFKP	1.54916	6.46336	78.1915	9.35223e-19	1.29533e-16
FES	-1.36807	8.12571	77.6098	1.25548e-18	1.72185e-16
SLC9B2	3.95046	6.22509	76.7254	1.96463e-18	2.66827e-16
TRAP1	1.57399	7.73338	76.5702	2.12519e-18	2.85858e-16
ITGA3	6.60683	1.61714	76.058	2.7546e-18	3.66992e-16
NDFIP2	5.04382	3.24831	75.911	2.9674e-18	3.91612e-16
CCL5	3.26966	3.22895	75.2772	4.09053e-18	5.34789e-16
KCNN4	2.43746	5.52433	74.9926	4.72488e-18	6.12004e-16
SLC43A3	1.40025	7.18859	74.1048	7.40781e-18	9.50714e-16
SLC7A5	1.71204	5.43798	73.9499	8.01252e-18	1.01897e-15
SLC16A3	1.58867	6.70447	73.8078	8.61054e-18	1.08516e-15
CD9	5.23592	6.60683	73.3676	1.07617e-17	1.34415e-15
OXR1	2.01669	5.86312	73.1339	1.21146e-17	1.49974e-15
EXOSC4	1.28272	5.49624	73.078	1.24626e-17	1.52929e-15
CD40	2.19426	4.62055	72.9033	1.3616e-17	1.65629e-15
PTGR1	2.19029	3.79181	72.665	1.53636e-17	1.85277e-15
CD37	-1.81152	7.70276	72.6009	1.5871e-17	1.8976e-15
SH2D3C	-2.04927	6.37575	72.4439	1.71846e-17	2.03725e-15
ISG15	2.26926	7.19088	72.2754	1.87163e-17	2.20018e-15
RP11-148K1.12	2.673	3.67143	72.2455	1.90027e-17	2.21524e-15
ATP6V0B	1.13841	8.89434	72.0614	2.08603e-17	2.41169e-15
TMEM173	-1.51421	7.63026	71.9798	2.17407e-17	2.49287e-15
RP11-93B14.5	4.42923	3.72822	71.9612	2.19468e-17	2.49605e-15
SSBP2	-2.73787	4.89201	71.7909	2.39256e-17	2.69916e-15
SLCO4A1	4.37102	6.04815	71.0036	3.56573e-17	3.99048e-15
CLDN1	8.94016	1.31955	70.6585	4.2473e-17	4.71551e-15
ADD3	-1.81938	6.66398	70.6358	4.29649e-17	4.73257e-15
TUBB6	1.83561	6.64101	70.483	4.6425e-17	5.07374e-15
CYFIP1	1.15594	7.34918	70.1683	5.44554e-17	5.90524e-15
EIF3L	-1.15927	8.99744	70.0932	5.65684e-17	6.0872e-15
ATP6V1H	1.38322	6.74884	69.9567	6.06214e-17	6.47354e-15
SLC39A8	2.85861	6.3108	69.8388	6.43532e-17	6.78691e-15
ITM2C	-2.42116	7.42074	69.8335	6.45263e-17	6.78691e-15
ARFGEF3	6.92158	1.38295	69.6778	6.98261e-17	7.28953e-15
STEAP3	1.87357	5.62993	69.5954	7.2806e-17	7.54432e-15
TPM2	3.69316	4.63656	69.4074	8.00894e-17	8.23802e-15
CD36	-2.37179	7.77571	69.2978	8.46643e-17	8.64503e-15
RCAN1	2.55468	4.21965	69.0076	9.80864e-17	9.89364e-15
PLEKHF1	6.28622	3.37336	69.0031	9.8307e-17	9.89364e-15
EHD4	1.61162	7.1838	68.2107	1.46925e-16	1.4681e-14
INSIG1	1.71576	7.01318	67.4678	2.14153e-16	2.12467e-14
CAT	-1.69413	8.70533	67.4065	2.20925e-16	2.17642e-14
IFI27	4.8631	3.15793	67.237	2.40753e-16	2.35517e-14
CKB	4.15082	7.54042	67.0583	2.63602e-16	2.56078e-14
MATK	3.65731	5.82653	66.9317	2.81072e-16	2.71167e-14
SRC	2.89894	4.54616	66.9056	2.8483e-16	2.7291e-14
PRAM1	-2.68123	7.17847	66.705	3.15333e-16	3.00081e-14
PROM1	-5.94904	4.10893	66.6141	3.30215e-16	3.1212e-14
RP11-228B15.4	2.101	3.33526	66.5409	3.42701e-16	3.21748e-14
ATP6V1B2	2.37503	8.83144	66.4763	3.54119e-16	3.30251e-14
SH3GL2	8.93772	2.03463	66.2854	3.90143e-16	3.61437e-14
KIAA0040	2.02318	6.16843	66.1718	4.13286e-16	3.80359e-14
PPL	8.21686	2.23701	66.0716	4.34844e-16	3.97584e-14
PRR29	-1.69108	5.31946	65.6531	5.37715e-16	4.88448e-14
CTNNBIP1	2.63833	4.22621	65.467	5.90939e-16	5.33332e-14
ADAM9	2.20794	5.55637	65.3084	6.40464e-16	5.74323e-14
ATP6V1F	0.97592	7.72954	65.113	7.07226e-16	6.30151e-14
HAGHL	1.87618	3.84895	64.4311	9.99654e-16	8.82803e-14
RCSD1	-2.40469	7.51113	64.4238	1.0034e-15	8.82803e-14
WI2-1896O14.1	6.4539	2.19553	64.3347	1.04982e-15	9.16521e-14
VASH1	2.02641	5.16093	64.3253	1.05483e-15	9.16521e-14
CDCP1	5.19459	4.19379	64.2109	1.11791e-15	9.65338e-14
RP11-127L20.6	5.26592	1.64628	63.8036	1.37464e-15	1.17974e-13
AP1S1	2.15606	4.69938	63.7764	1.3937e-15	1.18881e-13
NRIP3	5.37889	6.08133	63.5966	1.52695e-15	1.29458e-13
RP5-884M6.1	7.17013	1.45332	63.5379	1.57312e-15	1.32568e-13
CD302	-2.08319	7.02966	63.2317	1.83768e-15	1.53936e-13
CFD	-3.88677	3.63047	62.9367	2.13463e-15	1.77746e-13
TBC1D4	2.82944	4.50046	62.68	2.43177e-15	2.0129e-13
CYBRD1	-2.22254	5.14268	62.6551	2.4626e-15	2.02643e-13
LOXL2	6.12193	2.5753	62.6018	2.53026e-15	2.06993e-13
BMP2K	2.10583	4.75977	62.5651	2.57775e-15	2.09652e-13
SPRY4	6.50797	3.06167	62.533	2.62013e-15	2.11867e-13
PDLIM4	6.13923	4.2706	62.3824	2.82833e-15	2.27388e-13
MRPS6	1.82667	6.44783	62.3385	2.89216e-15	2.31191e-13
VOPP1	1.58671	4.95996	62.1587	3.16867e-15	2.50616e-13
SERPINF1	1.71094	5.17796	62.1572	3.17099e-15	2.50616e-13
ICAM2	-1.46269	5.76187	62.1386	3.20117e-15	2.51579e-13
CNIH3	5.61432	3.54389	61.9955	3.44241e-15	2.69027e-13
NPC1	1.84674	5.54207	61.8827	3.64542e-15	2.8331e-13
MMP19	5.28145	3.84829	61.7247	3.94997e-15	3.05282e-13
SLC5A3	3.73067	5.71662	61.7124	3.97471e-15	3.05507e-13
GPBAR1	-2.75058	5.78511	61.4038	4.64916e-15	3.55394e-13
HPCAL1	2.90246	5.8213	61.3259	4.83682e-15	3.6773e-13
CTD-2562J17.7	2.51828	2.21078	61.1671	5.24301e-15	3.96456e-13
CD2	-3.7247	4.04044	60.7905	6.34837e-15	4.77459e-13
HIF1A	1.19025	7.23374	60.338	7.9889e-15	5.9763e-13
RP11-481J2.2	7.10295	1.22431	60.2372	8.40887e-15	6.257e-13
HMGA2	3.65313	3.92954	60.0538	9.2299e-15	6.83159e-13
LNX1	1.7942	4.25982	59.8558	1.02066e-14	7.51473e-13
ISCU	1.13529	6.42748	59.6377	1.14031e-14	8.3517e-13
RP5-907D15.2	7.05732	1.16877	59.5944	1.16565e-14	8.49285e-13
ST6GALNAC4	1.75768	5.01653	59.1961	1.42717e-14	1.03444e-12
STRADB	1.53167	5.49687	58.6792	1.8559e-14	1.33826e-12
CES1	-3.50556	5.86876	58.6539	1.87992e-14	1.34863e-12
ZNF462	5.17235	2.85326	58.3972	2.14199e-14	1.52879e-12
MYO1D	5.65115	3.36934	58.3135	2.23502e-14	1.58709e-12
C1orf198	3.45325	4.88142	57.8646	2.80792e-14	1.98384e-12
SLC39A1	1.60456	6.70792	57.647	3.13641e-14	2.20478e-12
AC008079.10	3.66168	4.39045	57.6359	3.15418e-14	2.20619e-12
ITGA5	1.80275	7.56475	57.5851	3.23668e-14	2.25227e-12
TEAD1	8.17508	0.778917	57.5757	3.25226e-14	2.25227e-12
BOLA3	1.52225	5.10376	57.424	3.513e-14	2.42086e-12
TGM2	3.37415	5.57194	57.0693	4.20724e-14	2.88506e-12
AC114271.2	-1.62954	7.58666	57.0181	4.31818e-14	2.94669e-12
UPK3A	-2.54629	4.64573	56.8329	4.7447e-14	3.22202e-12
TNFRSF11A	3.99698	3.33152	56.7719	4.89422e-14	3.3075e-12
GALM	2.04697	6.02367	56.6638	5.1706e-14	3.47748e-12
PAQR3	1.90667	4.49625	56.4732	5.697e-14	3.81317e-12
XPR1	1.93009	4.76943	56.3358	6.10925e-14	4.06963e-12
GLRX3	1.05807	6.99122	56.3204	6.15722e-14	4.08215e-12
PDE4DIP	1.98896	4.63753	56.2727	6.3086e-14	4.16278e-12
RP11-760N9.1	8.60893	1.17835	56.1925	6.57103e-14	4.31559e-12
ATP6V0E1	0.842095	8.44166	56.1235	6.80577e-14	4.44888e-12
SIRPB2	-2.22892	5.60287	55.8342	7.88464e-14	5.13015e-12
TUBGCP2	1.1636	6.78907	55.6945	8.46564e-14	5.48267e-12
GOT1	1.32568	5.52775	55.5724	9.00806e-14	5.80708e-12
GNPTAB	1.62206	5.72174	55.56	9.06485e-14	5.81689e-12
SPNS3	-2.67569	6.58328	55.5099	9.29912e-14	5.93998e-12
IL22RA2	9.47975	2.6429	55.3837	9.91539e-14	6.28735e-12
RP13-580F15.2	-2.59589	3.27306	55.3803	9.93284e-14	6.28735e-12
NCF2	-1.45851	8.02825	55.3573	1.00498e-13	6.33271e-12
EMB	-1.98277	7.33729	55.2402	1.06665e-13	6.69121e-12
TNFSF13B	-1.30783	7.1189	55.1938	1.09214e-13	6.82053e-12
NFATC1	2.82803	5.77209	54.8786	1.28212e-13	7.97135e-12
RBFOX2	4.31833	0.690973	54.8637	1.29187e-13	7.99646e-12
SLAMF8	1.78333	6.19015	54.8493	1.30135e-13	8.01963e-12
CTC-426B10.1	-2.2177	4.4331	54.8271	1.31611e-13	8.07505e-12
INF2	1.50971	4.67477	54.7625	1.36011e-13	8.30857e-12
CTC-301O7.4	-1.86379	4.48931	54.7174	1.3917e-13	8.46455e-12
HYAL2	2.59744	3.99329	54.7012	1.40319e-13	8.49753e-12
GDF15	5.67493	1.75313	54.6814	1.4174e-13	8.54657e-12
RP11-556E13.1	4.77502	1.26714	54.4225	1.61703e-13	9.70843e-12
CSTB	1.3937	8.54252	54.2597	1.75664e-13	1.05016e-11
SLC39A14	2.3062	5.5226	54.1614	1.84678e-13	1.09934e-11
ARHGAP10	2.48628	4.76058	53.8704	2.14159e-13	1.26944e-11
MTMR11	-2.45509	5.81749	53.823	2.19394e-13	1.29498e-11
MNDA	-2.3311	9.51	53.6593	2.38455e-13	1.40157e-11
SGPL1	1.92794	6.40436	53.4606	2.63826e-13	1.54421e-11
ADGRE2	1.83245	4.94006	53.4328	2.67597e-13	1.55976e-11
CD81	2.06306	5.40432	53.2636	2.91667e-13	1.693e-11
LIF	6.11162	1.37001	53.2461	2.94267e-13	1.70103e-11
IFIT3	2.4645	5.87308	53.1953	3.01975e-13	1.7384e-11
CBLB	2.95171	5.65385	53.0466	3.25724e-13	1.86744e-11
LY6E	1.46775	5.14695	52.9958	3.34259e-13	1.90855e-11
RHOC	1.43077	5.57368	52.8143	3.66628e-13	2.08486e-11
PLEC	1.78877	6.5185	52.5301	4.23697e-13	2.39964e-11
CACNA2D3	-2.43305	5.07478	52.1841	5.05333e-13	2.85044e-11
ITGAL	-1.84133	6.58389	52.1681	5.09463e-13	2.8622e-11
VASP	1.64903	5.4376	51.9016	5.83538e-13	3.26524e-11
TNIP3	8.40678	0.988624	51.8869	5.87913e-13	3.27662e-11
PKM	1.26347	10.6533	51.7885	6.18114e-13	3.43127e-11
SLC16A7	1.73315	4.96887	51.7236	6.38901e-13	3.53264e-11
DUSP14	3.53102	1.69927	51.6779	6.53964e-13	3.60169e-11
MMRN1	-6.89485	2.29739	51.6238	6.72201e-13	3.68762e-11
CD300LF	-1.87004	5.24568	51.5357	7.03081e-13	3.84195e-11
MMP14	5.27321	4.51438	51.342	7.75976e-13	4.21935e-11
GIMAP7	-2.11964	5.34713	51.3364	7.78178e-13	4.21935e-11
ICAM3	-1.62478	8.02139	51.324	7.83104e-13	4.22967e-11
ITGB1	1.52542	6.85786	51.2335	8.20056e-13	4.41222e-11
MT1H	6.02757	1.43745	51.2182	8.26475e-13	4.42971e-11
ARL6IP5	1.03522	8.42364	51.1753	8.4473e-13	4.51028e-11
LRRC16A	2.83656	4.31928	51.114	8.71544e-13	4.63575e-11
TNNT1	1.73529	4.94737	50.9688	9.38445e-13	4.97269e-11
RP11-366L20.2	3.55121	2.54868	50.9598	9.42753e-13	4.97667e-11
EMP3	1.52596	7.3016	50.9125	9.65749e-13	5.06431e-11
IFITM3	1.80695	6.29991	50.9108	9.66596e-13	5.06431e-11
PTPN12	1.79669	4.98362	50.8606	9.91632e-13	5.1761e-11
TNKS1BP1	3.62222	2.83067	50.8375	1.0034e-12	5.21807e-11
HMGA1	1.24273	8.87099	50.6326	1.11381e-12	5.77077e-11
S100Z	-2.76918	3.12026	50.5069	1.18749e-12	6.12982e-11
CRABP2	9.42283	1.794	50.4896	1.19795e-12	6.16109e-11
MVP	1.12322	7.75139	50.4119	1.24633e-12	6.38644e-11
IGFBP6	6.65252	1.65178	50.3695	1.27356e-12	6.50214e-11
NUCB2	-2.12109	7.49745	49.8945	1.62239e-12	8.25293e-11
LY86	-1.76351	7.38532	49.7876	1.71325e-12	8.68356e-11
KIF17	-2.08387	3.89775	49.7804	1.71954e-12	8.684e-11
RASGRP2	-1.97553	5.74259	49.7317	1.76274e-12	8.87015e-11
EAF2	-1.57815	5.96321	49.7034	1.78833e-12	8.96667e-11
PLAC8	-2.05282	8.67573	49.6963	1.79486e-12	8.96727e-11
ICAM1	1.83852	6.94396	49.6407	1.84642e-12	9.19204e-11
PLAU	3.64011	6.33881	49.6131	1.87258e-12	9.28919e-11
GAL	6.24135	3.94675	49.5618	1.92217e-12	9.50147e-11
SOX13	5.75395	1.16818	49.4891	1.99472e-12	9.82542e-11
ATP6AP1	0.959141	8.22394	49.2874	2.21081e-12	1.08516e-10
SLC9A3R1	-1.75531	7.74129	49.2038	2.307e-12	1.12841e-10
EXT1	3.92036	4.02183	49.1488	2.37269e-12	1.1565e-10
N4BP2	1.29291	5.82525	48.993	2.56882e-12	1.24775e-10
CD1A	3.88899	5.28755	48.9725	2.59574e-12	1.25647e-10
NRP2	4.45963	4.87945	48.9469	2.62993e-12	1.26862e-10
SUCNR1	3.1074	4.68665	48.8361	2.78274e-12	1.33772e-10
TACC2	5.20389	0.398187	48.745	2.91496e-12	1.39648e-10
MTSS1	2.75235	5.39211	48.6238	3.10084e-12	1.4802e-10
HACD4	-1.34974	6.67534	48.6175	3.11085e-12	1.4802e-10
CTSL	4.04126	5.01708	47.9926	4.27831e-12	2.02879e-10
DUSP6	2.03427	7.61046	47.9252	4.4279e-12	2.09263e-10
ERP29	-0.953563	8.56084	47.8632	4.57015e-12	2.15191e-10
STAMBPL1	2.16832	4.29341	47.8572	4.58411e-12	2.15191e-10
TMEM120B	0.916702	6.67787	47.666	5.0538e-12	2.36447e-10
MTUS1	5.61032	2.35842	47.5677	5.31361e-12	2.47774e-10
RP11-800A3.4	-6.06257	2.53577	47.5367	5.39827e-12	2.50885e-10
OCIAD2	1.38384	4.88383	47.4253	5.71394e-12	2.64676e-10
ADAM8	1.6004	6.9859	47.2663	6.1968e-12	2.86096e-10
POMP	0.96147	8.00779	46.7335	8.1326e-12	3.74234e-10
SKIL	2.39549	4.95312	46.6396	8.53199e-12	3.91325e-10
IGHM	-2.93535	3.2988	46.5776	8.8063e-12	4.02163e-10
ABCC3	3.84762	2.51108	46.5732	8.8258e-12	4.02163e-10
TNFRSF12A	4.88552	5.12986	46.5224	9.05762e-12	4.11386e-10
ACP5	5.66134	9.37557	46.4848	9.23323e-12	4.18005e-10
NEDD4L	3.0689	3.2625	46.4656	9.32405e-12	4.20755e-10
GALE	1.23468	5.55958	46.4171	9.55761e-12	4.29908e-10
HM13	0.98283	8.28864	46.375	9.76521e-12	4.37838e-10
CSF1R	1.17925	9.10716	46.2769	1.02667e-11	4.58852e-10
SERPINB9	1.99108	6.06038	46.2231	1.05526e-11	4.70126e-10
CYTL1	-3.54952	3.84697	46.1595	1.09006e-11	4.84089e-10
AK5	4.47189	4.26765	46.0678	1.14228e-11	5.05677e-10
THRB	3.59069	1.65183	46.0441	1.1562e-11	5.10225e-10
UQCRC1	0.929266	9.30786	45.7444	1.34734e-11	5.92082e-10
DAPP1	-0.963089	6.91593	45.7403	1.35016e-11	5.92082e-10
TNC	6.18104	2.22298	45.6892	1.38584e-11	6.05827e-10
PNMA1	2.25322	4.77567	45.6783	1.39361e-11	6.07329e-10
DHCR24	1.87935	6.57735	45.6064	1.44566e-11	6.28053e-10
TNFRSF9	4.18277	4.87372	45.4752	1.54588e-11	6.69513e-10
IFNGR2	1.19412	5.24654	45.4529	1.56352e-11	6.75066e-10
AC008063.2	3.65055	0.716734	45.3963	1.6094e-11	6.92735e-10
PRKCDBP	5.26416	5.75126	45.3729	1.62873e-11	6.98904e-10
CTD-2562J17.6	1.96657	3.69968	45.3488	1.64886e-11	7.05378e-10
RASGRP3	2.71002	4.10206	45.1947	1.78388e-11	7.60814e-10
CFP	-1.40767	8.41285	44.9906	1.97983e-11	8.39671e-10
FBLN2	-2.48742	5.37344	44.9897	1.98078e-11	8.39671e-10
SLC45A3	3.66653	1.39459	44.963	2.00789e-11	8.4859e-10
CASP1	-1.24084	7.09516	44.9524	2.01885e-11	8.50653e-10
B3GNT3	6.66184	1.80698	44.7415	2.24838e-11	9.4452e-10
FAM195A	1.99547	4.54033	44.6653	2.3376e-11	9.79063e-10
RHBDD2	1.01183	5.92768	44.5463	2.48414e-11	1.03733e-09
CDC42EP1	3.49172	1.77932	44.5111	2.52922e-11	1.05301e-09
TLR4	-2.59472	5.78342	44.2941	2.8257e-11	1.17296e-09
DSC2	4.97938	2.16024	44.2178	2.93794e-11	1.21594e-09
APOC1	2.7201	3.38172	44.1785	2.99757e-11	1.23696e-09
TRAF1	2.90502	4.53426	44.1433	3.05189e-11	1.25567e-09
PSRC1	-1.7095	4.72092	44.1061	3.1105e-11	1.27604e-09
FAM3C	3.13519	1.521	44.0631	3.17951e-11	1.30053e-09
HMGB2	-1.07912	9.2395	43.9529	3.36366e-11	1.37184e-09
CTD-2547L24.3	4.82898	2.81364	43.727	3.77527e-11	1.53524e-09
SDHB	0.835846	7.37127	43.6773	3.87247e-11	1.5702e-09
CXXC5	1.59953	4.84679	43.4474	4.35512e-11	1.7608e-09
CD320	1.67558	4.75837	43.4357	4.38121e-11	1.76625e-09
ISG20	1.70732	3.72396	43.421	4.4142e-11	1.77443e-09
CDCA8	-1.27814	6.43484	43.3575	4.55977e-11	1.8277e-09
C1QC	3.98319	1.13911	43.3248	4.63677e-11	1.85325e-09
MYO1G	-2.39662	7.36249	43.2808	4.7422e-11	1.88999e-09
ACVR2A	3.3916	3.41975	43.2721	4.76326e-11	1.89299e-09
GSTO1	0.921997	8.07098	43.2513	4.81413e-11	1.90778e-09
APCDD1L	7.40548	1.22182	42.9945	5.48953e-11	2.16929e-09
DDX58	1.82374	4.67716	42.8733	5.84027e-11	2.30139e-09
CCL17	5.34441	1.42819	42.627	6.62399e-11	2.60289e-09
SULT1B1	4.34177	2.38941	42.5289	6.96461e-11	2.72907e-09
ARRDC1	-1.19233	5.96877	42.5062	7.04576e-11	2.75316e-09
DGKG	-3.88913	3.63343	42.4612	7.2097e-11	2.80937e-09
CBX6	2.25752	5.53476	42.417	7.37463e-11	2.86172e-09
MYB	-2.145	5.36598	42.4143	7.38495e-11	2.86172e-09
WWC1	6.26791	2.03242	42.2497	8.03309e-11	3.10428e-09
SLC29A1	1.02169	6.95266	42.212	8.18971e-11	3.15526e-09
ANKH	4.65863	6.18657	42.2071	8.21012e-11	3.15526e-09
PTPRK	4.75566	0.493715	42.1773	8.33631e-11	3.19498e-09
SYNJ2	2.46622	2.87108	42.1581	8.41838e-11	3.21762e-09
FCER1A	-2.83352	7.17401	42.1056	8.64767e-11	3.27988e-09
AP000345.2	-3.55841	3.71749	42.1054	8.64832e-11	3.27988e-09
PLB1	-1.87085	5.33916	42.1047	8.65162e-11	3.27988e-09
PADI2	-2.97158	6.59009	41.8575	9.8174e-11	3.71177e-09
HAL	-3.8827	4.32489	41.8096	1.0061e-10	3.79201e-09
RNF130	-1.16132	7.91764	41.8051	1.00838e-10	3.79201e-09
ITPR3	5.12938	2.47951	41.6458	1.09401e-10	4.10298e-09
RP11-959I15.3	6.77611	0.27795	41.6327	1.10138e-10	4.11958e-09
SDC2	4.35974	1.13126	41.5842	1.12902e-10	4.21171e-09
TFRC	2.09786	5.95719	41.3395	1.27957e-10	4.75441e-09
NRP1	4.43525	4.97046	41.3369	1.2813e-10	4.75441e-09
PELI2	-3.32787	2.91479	41.3022	1.30419e-10	4.82653e-09
MYO6	5.07527	1.747	41.2571	1.33464e-10	4.9262e-09
S1PR2	3.34256	4.28839	41.2458	1.34238e-10	4.94174e-09
CTNNB1	1.33127	7.05829	41.2159	1.36311e-10	5.00486e-09
BIN1	-1.49232	5.2193	41.208	1.36864e-10	5.00542e-09
NEURL3	6.26156	1.32279	41.2054	1.37042e-10	5.00542e-09
ACPP	-1.49455	5.79342	41.1875	1.38305e-10	5.03841e-09
OAS3	1.88316	5.82353	41.1713	1.39457e-10	5.06717e-09
CST6	5.6794	1.03049	41.0022	1.52056e-10	5.51064e-09
RP11-253M7.1	2.94421	1.10115	40.9246	1.58217e-10	5.69576e-09
TACSTD2	2.88203	5.60682	40.9236	1.583e-10	5.69576e-09
SH3D19	-0.943804	8.14454	40.9225	1.58385e-10	5.69576e-09
SQSTM1	1.12442	6.1055	40.6705	1.80185e-10	6.46312e-09
FOXK1	2.23442	4.31106	40.6255	1.84384e-10	6.59679e-09
CDC42EP2	2.85364	2.81192	40.5824	1.88499e-10	6.72681e-09
PRR33	-1.0252	7.73631	40.5398	1.92656e-10	6.85184e-09
SLC6A6	1.4446	4.56053	40.5365	1.92982e-10	6.85184e-09
GABARAP	-1.0139	7.30462	40.4802	1.98618e-10	7.03408e-09
SRGAP1	4.33827	3.48092	40.3913	2.07869e-10	7.34313e-09
STRIP2	4.28681	3.01788	40.3074	2.16991e-10	7.64606e-09
EP400NL	-1.37218	4.08189	40.2394	2.24669e-10	7.89671e-09
TULP4	2.11044	4.52387	40.2224	2.26637e-10	7.94593e-09
MAOA	6.35324	2.49688	40.1851	2.31001e-10	8.07867e-09
PLD4	-1.77033	8.96213	40.146	2.35677e-10	8.22166e-09
IGSF6	-1.06444	6.15884	40.0901	2.42511e-10	8.43902e-09
PDGFRA	7.28392	1.63553	39.931	2.63089e-10	9.13238e-09
EHD2	5.86892	5.07176	39.8654	2.72082e-10	9.42117e-09
C10orf55	3.71923	4.10785	39.8381	2.75912e-10	9.53019e-09
EIF3F	-0.791002	8.19844	39.8202	2.78453e-10	9.59427e-09
RP11-319J24.1	3.7876	0.837276	39.7575	2.87532e-10	9.88276e-09
NDUFA9	1.13811	5.1647	39.7381	2.90403e-10	9.95699e-09
NABP1	1.97868	5.53906	39.6667	3.01213e-10	1.03024e-08
IRF2BPL	2.50252	1.58681	39.6557	3.0292e-10	1.03115e-08
RNF145	2.02103	3.79952	39.6555	3.02953e-10	1.03115e-08
ZEB2-AS1	-2.1645	3.04251	39.6168	3.09021e-10	1.04925e-08
LXN	1.74328	4.51686	39.4801	3.31427e-10	1.1226e-08
GOLIM4	1.28469	5.66082	39.4726	3.32694e-10	1.12417e-08
CDCA7	-1.49695	7.24066	39.3784	3.49141e-10	1.1769e-08
ARHGAP15	-1.14725	6.98295	39.3365	3.56715e-10	1.19954e-08
FLOT2	-1.01409	7.76797	39.299	3.63623e-10	1.21984e-08
GFPT2	7.35693	2.41187	39.1894	3.84623e-10	1.2872e-08
CD180	-1.73678	6.71076	39.1385	3.94772e-10	1.31801e-08
CNPY3	-0.862266	8.46932	39.1059	4.01433e-10	1.33706e-08
RCN3	3.31497	3.54864	39.088	4.0512e-10	1.34613e-08
ADAMTS14	5.08019	1.17739	39.0698	4.08914e-10	1.35414e-08
CCDC71L	2.47062	3.40356	39.0672	4.09466e-10	1.35414e-08
LAPTM4A	0.908586	7.56449	39.0344	4.16401e-10	1.37383e-08
LSP1	-1.06768	10.0949	39.0214	4.1918e-10	1.37974e-08
TXLNB	4.39549	1.77535	38.9489	4.35055e-10	1.42864e-08
PI4K2A	2.50163	3.70335	38.9008	4.45908e-10	1.46085e-08
PYGL	-1.88866	6.90009	38.8631	4.54602e-10	1.48585e-08
CD109	2.45754	4.82996	38.8189	4.65008e-10	1.51632e-08
ELL2	2.61212	2.93772	38.7659	4.77793e-10	1.55438e-08
GYPC	-1.15057	6.76963	38.6786	4.99648e-10	1.62171e-08
TMX2	1.02094	6.26759	38.6702	5.01801e-10	1.62493e-08
MLPH	6.50609	3.23145	38.6378	5.10223e-10	1.64839e-08
MRPL14	0.910923	6.43337	38.6299	5.12274e-10	1.6512e-08
TNIP1	1.45902	5.56069	38.6131	5.1671e-10	1.66167e-08
C19orf70	0.815448	6.26736	38.5373	5.37166e-10	1.72349e-08
MAP4K4	2.45073	6.39995	38.5298	5.39236e-10	1.72394e-08
CD38	-1.44722	5.5319	38.5279	5.3977e-10	1.72394e-08
ARHGAP17	-1.01286	6.48079	38.496	5.48671e-10	1.74837e-08
LILRA2	-1.91739	4.70111	38.3562	5.89409e-10	1.87392e-08
GRIP2	3.02701	1.82084	38.2602	6.19133e-10	1.96396e-08
ABHD2	1.21017	5.94586	38.0994	6.72303e-10	2.12779e-08
A2M	2.2544	6.08446	37.9157	7.38666e-10	2.33255e-08
CDKN2A	5.5621	2.39767	37.7397	8.08419e-10	2.54285e-08
ATP6V1G1	0.823779	7.58419	37.7386	8.08899e-10	2.54285e-08
DMWD	3.97189	0.079736	37.7208	8.16303e-10	2.56037e-08
CCND3	-0.943047	8.08136	37.6477	8.47476e-10	2.6522e-08
TNFRSF1A	-0.999213	6.73668	37.641	8.50371e-10	2.65532e-08
MGST1	-2.37808	5.88426	37.5902	8.72841e-10	2.71941e-08
RP11-823E8.3	2.0113	5.60516	37.5631	8.85018e-10	2.75123e-08
MSANTD3	2.63696	3.51459	37.5301	9.0014e-10	2.79203e-08
ATF5	1.48393	3.48198	37.5044	9.1209e-10	2.82284e-08
LGALS3BP	2.42596	5.15078	37.3976	9.63431e-10	2.97515e-08
PXK	-1.44645	6.25053	37.3198	1.00259e-09	3.08873e-08
DOCK5	1.67738	5.54162	37.3159	1.00463e-09	3.08873e-08
STMN1	-1.13885	9.69303	37.2661	1.0306e-09	3.16165e-08
RFX8	3.71404	1.94904	37.179	1.07769e-09	3.29887e-08
CREBL2	2.13033	4.11275	37.1509	1.09334e-09	3.33946e-08
PAK1	-0.827573	8.59255	37.1066	1.11842e-09	3.40862e-08
TTYH3	1.29716	5.77356	37.0899	1.12809e-09	3.43062e-08
VCAM1	2.15641	4.53806	37.0646	1.1428e-09	3.46781e-08
GPR68	4.30165	4.1351	37.0356	1.15993e-09	3.51219e-08
IL16	-1.01814	7.53995	36.9634	1.20365e-09	3.6367e-08
IFITM1	1.63697	4.66593	36.9262	1.22685e-09	3.69881e-08
CSF3R	-3.14752	7.88774	36.9127	1.23539e-09	3.71654e-08
MRAS	2.35304	2.62282	36.7891	1.31625e-09	3.9513e-08
IFNGR1	1.00537	7.80928	36.784	1.31971e-09	3.95321e-08
FAM162A	0.736722	6.27641	36.7535	1.3405e-09	4.00688e-08
FLI1	-1.85776	5.90056	36.6645	1.40308e-09	4.18501e-08
SH3BGRL	-0.987109	8.27349	36.5945	1.45439e-09	4.32881e-08
FAM134B	3.84664	1.99542	36.5274	1.50535e-09	4.47099e-08
AGTPBP1	-1.93112	5.80239	36.4971	1.52894e-09	4.53142e-08
SOCS5	2.18502	3.00658	36.4929	1.53222e-09	4.53154e-08
MBOAT7	1.40114	3.90306	36.4285	1.5837e-09	4.67392e-08
PGM1	-1.25803	6.4434	36.3527	1.64647e-09	4.84895e-08
SYNGR1	-2.30884	5.61525	36.296	1.69509e-09	4.98163e-08
CECR1	-1.66566	8.34746	36.2485	1.7369e-09	5.09381e-08
GNG11	1.63592	4.76178	36.1325	1.84345e-09	5.395e-08
SCN7A	5.15407	1.04944	36.0819	1.89197e-09	5.52543e-08
CDCA7L	-1.24086	6.7702	35.9503	2.02417e-09	5.89918e-08
ALDH1A1	-3.33875	4.91647	35.9413	2.0335e-09	5.91405e-08
TIMM17A	0.993113	7.21751	35.7995	2.18704e-09	6.34741e-08
HSPE1	1.07692	5.75904	35.7326	2.26343e-09	6.5555e-08
ELOC	0.881196	6.28721	35.7206	2.27745e-09	6.5825e-08
STEAP1B	6.27196	1.55316	35.6484	2.36342e-09	6.81689e-08
ARG2	0.875922	5.51096	35.6401	2.37347e-09	6.83178e-08
TNFRSF11B	6.4931	0.526829	35.5966	2.42712e-09	6.97185e-08
CCL2	5.43448	6.31471	35.5855	2.44095e-09	6.99723e-08
RPS3A	-1.00556	10.4933	35.55	2.48581e-09	7.11125e-08
CALU	1.03667	7.39599	35.4753	2.58299e-09	7.37417e-08
PRKCH	2.15889	3.93837	35.4508	2.61576e-09	7.45252e-08
PRSS23	5.67119	1.36939	35.4371	2.63419e-09	7.48979e-08
CXorf21	-1.24521	6.99979	35.4142	2.6654e-09	7.55458e-08
NCOA4	-0.817875	8.97305	35.4124	2.66778e-09	7.55458e-08
RUFY4	5.30995	2.435	35.3873	2.70238e-09	7.63709e-08
MPO	-3.22149	13.2229	35.3077	2.8151e-09	7.93961e-08
FGD3	-1.78966	6.00517	35.2659	2.87627e-09	8.0958e-08
SLC22A16	-3.66748	4.03672	35.2586	2.8871e-09	8.10997e-08
RNASE2	-2.27992	7.73796	35.2055	2.96682e-09	8.31719e-08
MAPK13	4.19376	3.26928	35.1808	3.00472e-09	8.40662e-08
SYK	-0.89548	8.9857	35.114	3.10952e-09	8.68244e-08
UPP1	1.94715	5.26877	35.1034	3.12657e-09	8.71266e-08
MBOAT1	-3.20534	2.80994	35.0098	3.28053e-09	9.12353e-08
GALNT1	1.33438	5.15411	35.004	3.29027e-09	9.13244e-08
G3BP1	0.864983	8.76142	34.9927	3.30935e-09	9.16724e-08
DUSP4	3.91604	4.45968	34.962	3.36211e-09	9.2784e-08
WDR91	1.63009	4.64388	34.9616	3.36275e-09	9.2784e-08
CISD1	0.954464	5.59487	34.9339	3.41086e-09	9.39261e-08
ACAP1	-0.967014	6.51212	34.8803	3.50619e-09	9.63616e-08
ANXA2	0.98595	10.4303	34.817	3.62191e-09	9.9347e-08
TMEM2	2.3417	3.4463	34.804	3.64631e-09	9.96993e-08
ETV5	2.01606	4.41096	34.8025	3.64901e-09	9.96993e-08
CTD-3065J16.9	1.66408	3.04151	34.7915	3.66974e-09	9.99425e-08
RP11-218E20.5	-2.24397	3.6841	34.7902	3.6722e-09	9.99425e-08
PHC2	1.612	4.52959	34.7649	3.72021e-09	1.01053e-07
TOR2A	-0.95746	6.34325	34.7296	3.78823e-09	1.02701e-07
RP11-620J15.3	-2.28799	4.62834	34.7193	3.80831e-09	1.03045e-07
SEPT11	1.29245	6.10249	34.6697	3.90666e-09	1.05502e-07
RP11-452I5.2	-2.00476	4.12413	34.6517	3.94286e-09	1.06275e-07
RAB37	-3.40097	5.6165	34.6373	3.97212e-09	1.06858e-07
RP11-552D4.1	-4.6058	1.66718	34.6226	4.0023e-09	1.07463e-07
GALNT6	1.47258	5.06518	34.521	4.21677e-09	1.13005e-07
PPP1R12B	2.43583	4.06522	34.5038	4.25411e-09	1.13787e-07
VCAN	-1.85348	7.94506	34.4378	4.40099e-09	1.17491e-07
LRRC25	-0.948564	7.69915	34.3909	4.50831e-09	1.20127e-07
SMIM24	-3.92977	5.02271	34.3777	4.53893e-09	1.20713e-07
USP18	3.13897	3.91109	34.3355	4.63844e-09	1.23126e-07
MSMO1	1.70012	5.06502	34.2873	4.75483e-09	1.25976e-07
UBTD1	3.0945	1.91497	34.227	4.90435e-09	1.29692e-07
FN1	4.89241	2.63297	34.1535	5.09326e-09	1.34433e-07
NDUFA5	0.921851	5.95622	34.083	5.28106e-09	1.39127e-07
RNASE3	-3.48363	5.67125	34.0644	5.33181e-09	1.40201e-07
RPS19BP1	0.829096	6.95406	34.042	5.39354e-09	1.41558e-07
GIMAP4	-2.89163	6.48223	34.0112	5.47962e-09	1.43548e-07
DVL1	3.0382	1.58984	33.9562	5.63661e-09	1.47384e-07
TMEM71	-2.22034	6.01975	33.8611	5.91916e-09	1.54484e-07
LAMC1	3.17392	3.42401	33.8517	5.94775e-09	1.54941e-07
EBI3	2.82798	4.08957	33.8427	5.97526e-09	1.55368e-07
BCL10	1.19539	5.85833	33.8216	6.04053e-09	1.56774e-07
IFI35	1.00225	5.79297	33.8091	6.0794e-09	1.5749e-07
ETHE1	-0.88496	6.29796	33.7216	6.35901e-09	1.64429e-07
TMEM53	1.29207	4.03955	33.6981	6.4364e-09	1.66123e-07
ST3GAL6	1.05925	5.79351	33.6819	6.49021e-09	1.67203e-07
RP11-488C13.6	2.0464	1.71346	33.6776	6.50461e-09	1.67267e-07
FURIN	1.73512	4.5148	33.6417	6.62576e-09	1.70069e-07
AGAP3	2.51489	4.16269	33.6037	6.75631e-09	1.73103e-07
SPHK1	5.67778	3.38462	33.5866	6.81594e-09	1.74311e-07
VWA5A	2.61067	4.68718	33.5264	7.0302e-09	1.79462e-07
HVCN1	-1.24836	5.75996	33.5044	7.1102e-09	1.81174e-07
TESC	-1.42107	5.30855	33.4992	7.12944e-09	1.81334e-07
ACTN2	5.16177	0.582192	33.4784	7.20611e-09	1.82951e-07
SPN	-1.21232	7.20121	33.4742	7.22149e-09	1.8301e-07
CD34	-4.4276	5.31019	33.2698	8.02207e-09	2.02931e-07
FCN1	-2.00631	10.6794	33.2234	8.2154e-09	2.07446e-07
ABL2	2.37349	3.46355	33.2173	8.2415e-09	2.0773e-07
LSMEM2	1.18761	4.25832	33.1462	8.54833e-09	2.15077e-07
CLDN7	4.81438	2.94279	33.1224	8.65348e-09	2.17331e-07
RP11-264B17.5	4.09989	2.62444	33.0857	8.81856e-09	2.2108e-07
MDFIC	1.71897	4.14303	33.0404	9.02641e-09	2.25886e-07
TTC7A	-1.10632	5.54513	33.0318	9.06656e-09	2.26486e-07
SCARF1	3.75061	1.05106	32.8165	1.01281e-08	2.52553e-07
EIF3H	-0.666057	8.51944	32.7854	1.02916e-08	2.5581e-07
RIPOR2	-1.75619	6.91588	32.7847	1.02953e-08	2.5581e-07
RHOF	0.875652	6.66497	32.7774	1.03341e-08	2.56319e-07
GMFG	-0.847131	8.13199	32.7737	1.03537e-08	2.5635e-07
PDE4D	-2.28601	3.99461	32.7465	1.04993e-08	2.59497e-07
PECAM1	-1.46502	8.23345	32.7112	1.06921e-08	2.63796e-07
C11orf21	-2.70222	4.86829	32.6268	1.11664e-08	2.75012e-07
PLXNA1	3.75788	3.50859	32.595	1.13507e-08	2.7906e-07
CTNND1	1.44929	5.50189	32.528	1.17489e-08	2.88344e-07
GALNT3	-2.60534	4.47182	32.518	1.18095e-08	2.88863e-07
IGLL1	-4.08492	6.68914	32.5177	1.18114e-08	2.88863e-07
PLXND1	1.0061	5.29069	32.4889	1.19874e-08	2.92657e-07
ERG	-3.77163	3.10142	32.4793	1.20471e-08	2.93601e-07
C16orf45	3.69487	0.341024	32.4488	1.22374e-08	2.9772e-07
SCPEP1	-1.82964	7.5228	32.4426	1.22763e-08	2.98149e-07
TCEAL4	1.37663	4.76381	32.3833	1.26568e-08	3.06855e-07
SRPX2	4.71593	1.93587	32.3216	1.30652e-08	3.1621e-07
RNF149	1.25377	5.70293	32.2771	1.33679e-08	3.22977e-07
BCAT1	1.10602	6.88886	32.1713	1.41158e-08	3.40458e-07
TACC3	-0.813459	7.37543	32.0422	1.50863e-08	3.6324e-07
PLBD1	-1.30107	7.61773	32.0288	1.51904e-08	3.65117e-07
DBN1	1.94557	5.19712	32.018	1.52752e-08	3.66527e-07
IL6R	-1.20563	7.20974	32.0126	1.53177e-08	3.66917e-07
AURKAIP1	0.789529	7.36478	32.0058	1.53713e-08	3.6757e-07
DCTPP1	0.882451	6.99171	31.9925	1.54766e-08	3.69458e-07
ACSS2	-1.08903	5.33147	31.9333	1.59561e-08	3.80256e-07
MARC1	-3.79323	4.53697	31.9105	1.61443e-08	3.84086e-07
CTC-510F12.6	-2.11597	5.16054	31.8806	1.63943e-08	3.89371e-07
NETO2	2.5752	2.36313	31.8733	1.64564e-08	3.90184e-07
FLT3	-1.94358	6.01957	31.8693	1.64903e-08	3.90325e-07
CXCR4	-2.68918	8.19752	31.8647	1.65298e-08	3.906e-07
ZFP36L2	-1.35864	6.93645	31.8144	1.69632e-08	4.00165e-07
CTD-2369P2.5	1.00269	4.78849	31.7637	1.74118e-08	4.10057e-07
DIXDC1	3.93712	3.1151	31.7397	1.76285e-08	4.14462e-07
PBDC1	1.14924	5.53302	31.719	1.78167e-08	4.18185e-07
NOA1	-0.849448	5.97209	31.7015	1.79779e-08	4.21261e-07
CTC-518P12.6	0.85541	5.68474	31.6796	1.81825e-08	4.25344e-07
TPM4	0.617947	8.14334	31.6693	1.82787e-08	4.26878e-07
C14orf156	0.80746	6.82463	31.662	1.83476e-08	4.27775e-07
HLA-DOA	-1.559	3.60699	31.6008	1.89347e-08	4.40728e-07
ARHGAP18	1.61844	5.97477	31.5766	1.91721e-08	4.45513e-07
SMAGP	1.81296	3.4376	31.5723	1.92151e-08	4.45771e-07
ANKRD28	1.79464	4.50271	31.5545	1.93919e-08	4.49129e-07
RP11-477J21.7	1.47532	4.24224	31.5357	1.95803e-08	4.52743e-07
MEST	-1.80774	5.67619	31.4737	2.02159e-08	4.66667e-07
RP5-1073O3.2	2.06463	1.10305	31.4573	2.03879e-08	4.69862e-07
VIM	0.878958	11.2926	31.4423	2.05458e-08	4.72146e-07
HCST	-1.30523	6.65022	31.4415	2.05545e-08	4.72146e-07
RP11-84A14.5	2.55573	1.9588	31.4283	2.0694e-08	4.7457e-07
ETFB	0.896135	5.61642	31.4199	2.07841e-08	4.75857e-07
SASH3	-0.924334	7.69581	31.3519	2.15252e-08	4.92019e-07
TNFRSF10A	1.82545	3.37471	31.3437	2.16157e-08	4.93283e-07
CD151	1.58552	3.64415	31.331	2.17583e-08	4.95728e-07
RBP7	-3.3657	3.75265	31.3262	2.18121e-08	4.96146e-07
AOAH	-1.26465	8.009	31.2858	2.22705e-08	5.0575e-07
CORO1A	-1.05555	10.2221	31.216	2.30854e-08	5.23407e-07
RP11-480I12.5	-4.28723	2.54438	31.2105	2.31506e-08	5.24035e-07
NCS1	5.50848	1.96113	31.1983	2.32973e-08	5.26503e-07
PFKM	1.18406	4.45848	31.1877	2.34242e-08	5.28518e-07
SPOCD1	7.09634	0.901261	31.1753	2.35751e-08	5.31066e-07
F2R	2.86611	4.81612	31.1159	2.43068e-08	5.46668e-07
PRMT1	0.87222	7.31552	31.0931	2.45946e-08	5.52253e-07
MLF2	0.60102	7.4467	30.9865	2.59827e-08	5.82306e-07
RP11-190A12.7	1.68033	4.96748	30.984	2.60163e-08	5.82306e-07
IGF2R	2.82888	2.54072	30.9036	2.71166e-08	6.05965e-07
CSPG4	6.16767	2.62136	30.7946	2.86841e-08	6.39971e-07
TACC1	0.99357	6.35583	30.7694	2.90587e-08	6.47297e-07
SLC38A6	1.88045	3.52524	30.7306	2.9646e-08	6.59328e-07
MCM2	-0.968508	8.27894	30.7181	2.98373e-08	6.6253e-07
SYTL1	-1.55658	5.61864	30.7034	3.00634e-08	6.66492e-07
C1orf74	-1.60425	5.10692	30.6755	3.04993e-08	6.75086e-07
MAN1A1	1.71552	3.39969	30.64	3.10618e-08	6.86452e-07
CTSS	-1.21809	9.41977	30.6307	3.12123e-08	6.8869e-07
UST	2.92796	2.5734	30.6272	3.12681e-08	6.88834e-07
VPREB1	-3.33939	3.1472	30.5612	3.23499e-08	7.11545e-07
PNP	0.883138	7.01115	30.5357	3.27785e-08	7.1984e-07
LYZ	-2.15556	14.2254	30.505	3.33006e-08	7.30159e-07
KCNE5	-3.18744	4.45612	30.4163	3.48584e-08	7.63121e-07
VSIR	-1.29735	9.05016	30.355	3.59773e-08	7.85866e-07
SLC31A1	0.963633	5.53497	30.3533	3.60097e-08	7.85866e-07
SERPINB8	-1.30334	6.94612	30.3238	3.65616e-08	7.96667e-07
RUNX2	-1.97044	4.98635	30.3077	3.68666e-08	8.01494e-07
NID1	-2.23898	4.63241	30.306	3.68977e-08	8.01494e-07
CYCS	0.755688	7.46908	30.2968	3.7074e-08	8.04074e-07
SPOCK1	-5.42987	1.12978	30.2752	3.74896e-08	8.11829e-07
CHMP5	0.743598	6.39176	30.2316	3.83404e-08	8.2897e-07
PLA2G2D	3.94871	2.4284	30.2172	3.86274e-08	8.33887e-07
IL1R2	1.67963	5.52364	30.207	3.88306e-08	8.36981e-07
HSPH1	1.39416	6.39847	30.1963	3.90454e-08	8.40317e-07
TUBA4A	-1.51518	6.73425	30.1679	3.96206e-08	8.51386e-07
SERPINH1	1.93737	4.11159	30.1532	3.99227e-08	8.56355e-07
SRGN	-2.06737	10.9386	30.1507	3.99743e-08	8.56355e-07
METTL7A	-1.73679	6.06153	30.123	4.05486e-08	8.66477e-07
HSD17B11	-1.21512	7.30991	30.122	4.05706e-08	8.66477e-07
MEFV	-2.74719	2.45247	30.0957	4.11243e-08	8.76962e-07
RPS27L	0.705028	6.55914	30.0812	4.14329e-08	8.822e-07
DPEP2	-3.15879	4.03355	30.0731	4.16054e-08	8.84525e-07
EIF2AK2	0.959936	6.27183	29.9767	4.37276e-08	9.28233e-07
UQCRQ	0.756331	7.64889	29.9456	4.44335e-08	9.41789e-07
PTPN14	4.30386	0.865812	29.8737	4.61133e-08	9.75913e-07
FAM20C	2.67718	3.22193	29.8595	4.64517e-08	9.81591e-07
CCL4L2	2.97356	1.86278	29.8409	4.6899e-08	9.89548e-07
P4HA2	4.14963	2.48705	29.8261	4.72576e-08	9.95613e-07
AMZ2	1.05874	5.01274	29.8012	4.787e-08	1.00558e-06
ERRFI1	5.98986	1.86642	29.799	4.79231e-08	1.00558e-06
ITGB3	5.85742	2.63559	29.7981	4.79463e-08	1.00558e-06
HOXA7	-5.55496	1.17109	29.786	4.82476e-08	1.01024e-06
ERO1A	1.25043	5.65675	29.7833	4.83131e-08	1.01024e-06
BLVRB	-1.04891	6.98493	29.7773	4.84646e-08	1.0119e-06
C6orf48	-1.27667	4.60484	29.7369	4.94843e-08	1.03165e-06
LAMP5	-3.86541	3.08489	29.7241	4.98104e-08	1.03656e-06
VSTM1	-3.71904	3.04688	29.7219	4.98683e-08	1.03656e-06
SPIDR	-1.2569	5.34876	29.7165	5.00067e-08	1.0379e-06
CD84	1.11202	6.88281	29.7108	5.01543e-08	1.03942e-06
MYO1B	5.31913	5.12724	29.6905	5.06828e-08	1.04882e-06
TOP2A	-1.01471	8.06824	29.68	5.0959e-08	1.05206e-06
RP11-566K11.4	5.31231	0.352459	29.6788	5.09898e-08	1.05206e-06
ALOX5	-1.79687	4.93187	29.6552	5.16147e-08	1.06338e-06
ASRGL1	-1.69876	5.78313	29.6392	5.20425e-08	1.07062e-06
FKBP2	0.6925	6.10955	29.6337	5.21888e-08	1.07205e-06
REEP3	1.63704	5.18506	29.5358	5.4892e-08	1.12484e-06
EFHD2	0.92337	6.25071	29.5349	5.49193e-08	1.12484e-06
PGAM1	0.8654	7.14451	29.5152	5.54804e-08	1.13467e-06
CTTN	6.22148	5.0537	29.4726	5.67135e-08	1.1582e-06
SHTN1	1.21428	6.43861	29.4459	5.74991e-08	1.17253e-06
NIPSNAP3A	-0.69822	6.87028	29.4122	5.85087e-08	1.19138e-06
WWC2	3.02804	2.06042	29.3991	5.8906e-08	1.19638e-06
PDLIM1	-2.32034	5.61197	29.3984	5.89252e-08	1.19638e-06
HBD	-1.89908	4.76319	29.3564	6.02169e-08	1.22083e-06
COX5B	0.597745	8.2974	29.3004	6.19843e-08	1.25485e-06
RP11-488C13.5	1.8589	4.32098	29.2791	6.26675e-08	1.26684e-06
NOD1	-1.78257	4.60868	29.2345	6.41262e-08	1.29446e-06
FGL2	-1.12703	8.25854	29.2145	6.47934e-08	1.30604e-06
LAG3	5.15571	0.915855	29.1575	6.67277e-08	1.3431e-06
ATP6V1A	0.741414	7.72639	29.1467	6.71e-08	1.34865e-06
TPGS2	0.881068	7.18198	29.1281	6.77456e-08	1.35967e-06
LONP1	1.20392	4.76697	29.079	6.94853e-08	1.39154e-06
STK26	-1.64041	6.19504	29.0777	6.95324e-08	1.39154e-06
NME1	0.802128	6.05069	29.0592	7.02e-08	1.4029e-06
RP11-1149O23.3	2.33541	4.14792	29.0446	7.07319e-08	1.41151e-06
RP11-67L3.5	2.13174	1.70301	29.0135	7.18757e-08	1.43229e-06
CLPTM1	2.02628	5.42396	28.9823	7.30426e-08	1.45347e-06
MDM2	1.24056	5.34532	28.9245	7.52567e-08	1.49541e-06
RP11-138I1.2	2.27408	1.48329	28.9085	7.58811e-08	1.50568e-06
PTPRJ	1.89765	3.47493	28.8908	7.65776e-08	1.51734e-06
LRP12	2.87428	2.72476	28.8744	7.72286e-08	1.52808e-06
NAB2	2.39497	2.45425	28.8669	7.75274e-08	1.53142e-06
VMO1	4.36352	2.92576	28.8647	7.76165e-08	1.53142e-06
P2RX1	-2.85239	4.76122	28.8286	7.90742e-08	1.55798e-06
RP11-753H16.5	1.74721	2.00363	28.8216	7.93614e-08	1.56103e-06
FLNB	1.0135	6.23004	28.8194	7.94518e-08	1.56103e-06
SIGLEC15	5.53016	6.31074	28.7808	8.10486e-08	1.59017e-06
PRELID3B	1.17286	6.12126	28.7629	8.18016e-08	1.60269e-06
RAP1GAP2	-2.12416	3.31749	28.7381	8.28596e-08	1.62115e-06
POLR3G	2.22289	3.00429	28.7349	8.29954e-08	1.62154e-06
GCA	-1.11314	7.62875	28.7253	8.34066e-08	1.6273e-06
CLDN10	-3.19151	3.00779	28.7023	8.44051e-08	1.64449e-06
GAMT	-1.24495	4.8689	28.6956	8.46946e-08	1.64783e-06
POP1	1.67435	3.86267	28.6884	8.50128e-08	1.65173e-06
CHST13	-2.60332	4.79282	28.6549	8.64937e-08	1.67817e-06
SNCA	-1.25716	5.10011	28.6517	8.66363e-08	1.67861e-06
NUP214	-1.068	6.27751	28.6415	8.70973e-08	1.68521e-06
RP11-702H23.6	-2.24524	3.4862	28.61	8.85218e-08	1.7104e-06
DNAH11	-1.2423	5.09064	28.538	9.18769e-08	1.77278e-06
CDKN2B	5.25084	2.59075	28.518	9.28332e-08	1.78877e-06
STARD4	2.4714	3.67842	28.4683	9.52473e-08	1.83276e-06
HEXIM1	1.16799	4.18919	28.4402	9.66364e-08	1.85693e-06
TLN2	4.0758	1.76157	28.4063	9.83429e-08	1.88713e-06
GIMAP1	-2.6195	3.4607	28.3492	1.01288e-07	1.94098e-06
FILIP1L	2.20515	4.94964	28.2857	1.04669e-07	2.00302e-06
NES	6.32291	0.564611	28.2564	1.06264e-07	2.03077e-06
TLR8	-1.96833	5.13497	28.2251	1.07997e-07	2.06107e-06
ENPP2	3.1033	4.26049	28.2146	1.08582e-07	2.06943e-06
UNC13D	-1.0895	6.70304	28.1951	1.09683e-07	2.08756e-06
MGST3	0.85547	6.29487	28.1579	1.11812e-07	2.12519e-06
B3GNT8	-2.25766	3.01246	28.1079	1.14734e-07	2.17777e-06
DDAH2	-1.10131	3.61265	28.0925	1.15652e-07	2.19222e-06
MSRB1	-1.34864	6.91742	28.0877	1.1594e-07	2.19469e-06
OSBPL3	2.10092	4.37834	28.0837	1.16178e-07	2.19623e-06
CDC42EP3	-1.69855	7.13387	28.0795	1.16431e-07	2.19805e-06
CD58	1.22393	5.43782	28.0609	1.17554e-07	2.21626e-06
PRSS3	5.85054	1.28384	28.0171	1.20249e-07	2.26402e-06
AKR1C3	-4.14509	2.1449	28.0066	1.20901e-07	2.27323e-06
B4GALNT3	3.40646	2.4969	27.9931	1.21748e-07	2.28609e-06
DBNDD2	2.73747	0.328212	27.9812	1.22501e-07	2.29713e-06
RGS18	-1.05822	6.41287	27.9707	1.23164e-07	2.30648e-06
CTSW	-2.21237	5.67789	27.9552	1.24157e-07	2.32197e-06
PPP1R14A	-2.00825	3.7796	27.9415	1.25039e-07	2.33534e-06
CTC-425F1.4	1.45463	7.09282	27.9304	1.25756e-07	2.3456e-06
TBL1X	-1.72555	4.18457	27.8784	1.29186e-07	2.40638e-06
ZEB2	-1.01816	7.80697	27.8574	1.30596e-07	2.42538e-06
SLC40A1	-1.78874	6.34989	27.8559	1.30695e-07	2.42538e-06
COPS8	1.17775	6.24222	27.8554	1.30727e-07	2.42538e-06
USMG5	0.923499	6.94611	27.7815	1.3582e-07	2.51653e-06
HOXA9	-4.90523	2.31603	27.771	1.36557e-07	2.52685e-06
SSR3	0.578312	7.83245	27.7665	1.36875e-07	2.52939e-06
GFOD1	2.78366	3.02981	27.7623	1.37175e-07	2.53159e-06
CTD-2616J11.9	0.807945	5.58061	27.7389	1.38846e-07	2.55904e-06
TNFSF8	-1.42422	4.36744	27.7216	1.40087e-07	2.57851e-06
RP3-412A9.11	3.99416	2.18208	27.6897	1.42421e-07	2.61805e-06
RDX	1.07408	5.50551	27.6746	1.43533e-07	2.63501e-06
SSSCA1	0.846452	5.19526	27.646	1.45674e-07	2.67082e-06
RNASEH2B	-1.06161	6.95319	27.6316	1.46759e-07	2.68719e-06
DDX60L	1.57413	4.67694	27.6138	1.48114e-07	2.70846e-06
POLR3H	0.677125	7.26829	27.5853	1.50313e-07	2.74508e-06
FOLR3	-3.04898	5.42637	27.4835	1.58443e-07	2.88955e-06
CCR2	-2.05296	7.63579	27.4811	1.58637e-07	2.88955e-06
PTPN11	1.52921	5.33939	27.4755	1.59096e-07	2.89414e-06
TMEM154	-1.80328	6.15366	27.4528	1.6098e-07	2.9246e-06
LTBP4	1.82781	4.08511	27.4309	1.62812e-07	2.95405e-06
CTD-2369P2.8	1.19276	5.48272	27.418	1.63899e-07	2.96992e-06
NDUFB7	0.63981	7.43854	27.4037	1.65113e-07	2.98806e-06
PRSS57	-3.36793	6.91701	27.3865	1.66587e-07	3.01084e-06
LBH	1.90131	4.61268	27.3429	1.70389e-07	3.07558e-06
CARD16	-0.909537	5.98145	27.3384	1.70786e-07	3.07878e-06
SLC31A2	1.25939	5.76528	27.3086	1.73443e-07	3.12264e-06
SFXN3	1.38639	5.83531	27.2338	1.80275e-07	3.24147e-06
OLIG1	-4.1985	2.11519	27.2276	1.8086e-07	3.24783e-06
MRPS25	0.984042	6.2648	27.151	1.88171e-07	3.37478e-06
MB21D2	4.81063	1.49795	27.1311	1.90115e-07	3.40528e-06
MRPL55	0.782487	6.07887	27.0667	1.96554e-07	3.51499e-06
EYA3	1.57199	5.93105	27.0649	1.96743e-07	3.51499e-06
CDA	-2.53848	5.11769	27.0566	1.97588e-07	3.52559e-06
MS4A3	-3.00972	5.76899	27.039	1.99393e-07	3.55327e-06
CMC2	0.818654	5.81975	27.0077	2.02652e-07	3.60674e-06
RP11-117D22.2	-2.86676	2.43442	26.9733	2.06289e-07	3.6668e-06
ELK3	0.774615	5.6559	26.9433	2.09515e-07	3.71942e-06
RP11-290L1.3	5.19375	3.77603	26.9308	2.10871e-07	3.73875e-06
UCHL3	1.23877	3.63286	26.9227	2.11752e-07	3.74962e-06
RPL7	-0.681207	10.5646	26.9198	2.12073e-07	3.75056e-06
DKK2	4.59641	1.64784	26.9043	2.13787e-07	3.7761e-06
IVD	-0.83778	6.55101	26.8954	2.1477e-07	3.78868e-06
BANK1	-1.40987	5.20725	26.8833	2.16114e-07	3.80757e-06
SPINT2	-0.78877	7.33174	26.8417	2.20824e-07	3.88567e-06
ECI2	0.956991	6.20222	26.8136	2.24055e-07	3.93459e-06
MZB1	-2.17186	3.91272	26.8126	2.24167e-07	3.93459e-06
SLC2A9	-2.73132	4.42755	26.7606	2.3028e-07	4.03683e-06
RP11-12A1.1	-2.5111	1.70148	26.7473	2.31881e-07	4.0598e-06
CD163L1	5.3549	2.32891	26.6886	2.39023e-07	4.17962e-06
MSRB3	-3.42008	3.76989	26.6826	2.39774e-07	4.18751e-06
VDAC2	0.68364	6.91587	26.68	2.40097e-07	4.18793e-06
MARCH7	-1.0333	7.61607	26.6558	2.43123e-07	4.23542e-06
JAK2	-1.27014	5.76144	26.6034	2.49799e-07	4.34631e-06
ITGB5	3.78357	3.28565	26.5895	2.51613e-07	4.37139e-06
MRPL33	-0.80767	6.95428	26.5869	2.51941e-07	4.37139e-06
CCR1	1.27626	6.68257	26.5833	2.52414e-07	4.37139e-06
ATP6V1C1	1.16969	6.57432	26.5827	2.5249e-07	4.37139e-06
CLTCL1	-3.53064	4.01091	26.5745	2.53571e-07	4.38468e-06
CISD3	1.67049	2.90232	26.5531	2.56397e-07	4.42807e-06
C20orf27	-0.796059	7.09329	26.5303	2.59435e-07	4.47502e-06
IFT57	-1.14547	5.50991	26.5193	2.60924e-07	4.49516e-06
PARVA	6.13431	1.31216	26.5085	2.62379e-07	4.51465e-06
KIT	-2.47113	4.8574	26.4979	2.63827e-07	4.534e-06
SEMA4C	2.3552	1.53161	26.4583	2.69293e-07	4.62226e-06
CYC1	1.09916	8.50796	26.4522	2.70143e-07	4.63116e-06
CORO2A	-2.5939	3.97759	26.4486	2.70641e-07	4.63402e-06
EIF4EBP1	1.01109	7.19222	26.4388	2.72024e-07	4.652e-06
IGFBP7	-1.2702	5.18573	26.4164	2.75188e-07	4.70038e-06
TMEM70	1.01438	5.65871	26.3886	2.79187e-07	4.76286e-06
IRF5	-1.58491	6.76042	26.3661	2.82458e-07	4.81279e-06
TXNIP	-1.3501	8.71113	26.3548	2.84112e-07	4.83394e-06
MRPL41	1.15367	6.47506	26.3529	2.8439e-07	4.83394e-06
RAB44	-4.02888	2.85243	26.3503	2.84782e-07	4.83452e-06
MRPL21	0.771866	6.28307	26.348	2.85115e-07	4.83452e-06
TOR1AIP2	1.37531	6.27135	26.3359	2.86907e-07	4.85901e-06
PADI4	-2.98302	6.26904	26.3199	2.89297e-07	4.8925e-06
ZBTB38	1.68966	4.42622	26.3177	2.89616e-07	4.8925e-06
KCP	1.06954	4.06853	26.3156	2.89934e-07	4.8925e-06
PRDX4	0.725125	6.76364	26.2862	2.94387e-07	4.96167e-06
FHL2	2.87299	3.31537	26.2312	3.02885e-07	5.09874e-06
MX1	1.57677	8.00414	26.2206	3.04553e-07	5.12066e-06
ELMO1	-0.739117	7.32189	26.2032	3.07313e-07	5.16087e-06
LCK	-6.22216	0.547603	26.1934	3.08883e-07	5.18102e-06
RGS16	4.16215	2.14128	26.1887	3.09629e-07	5.1873e-06
ARHGAP5	1.4658	5.44003	26.1831	3.10535e-07	5.19626e-06
TIAM2	2.64146	3.36784	26.1636	3.13678e-07	5.24258e-06
EMC7	0.844149	6.50206	26.1574	3.1469e-07	5.25322e-06
EDEM1	1.2784	5.34316	26.155	3.15087e-07	5.25357e-06
MID1IP1	1.77381	3.08645	26.0949	3.25041e-07	5.41309e-06
SLC2A1	1.33481	5.60525	26.082	3.2722e-07	5.4429e-06
HAUS4	-0.898394	5.69972	26.0216	3.37624e-07	5.60929e-06
RGS14	-1.28715	5.89443	25.9924	3.42772e-07	5.68379e-06
RP11-568G20.1	-1.16214	3.51158	25.9915	3.42921e-07	5.68379e-06
SERPINB1	-1.57738	9.10721	25.988	3.43548e-07	5.68684e-06
RP6-159A1.4	-2.3898	4.75464	25.9859	3.43918e-07	5.68684e-06
CLEC2B	0.818634	5.24664	25.9121	3.57323e-07	5.90153e-06
PCAT7	-1.54326	4.09735	25.8759	3.64078e-07	6.006e-06
IRGQ	1.56118	3.41581	25.8712	3.64974e-07	6.01369e-06
GAS5	-0.752726	7.02638	25.8582	3.67447e-07	6.04731e-06
TNFRSF4	4.15207	0.830344	25.8401	3.70898e-07	6.09694e-06
P2RX4	-1.53486	5.4807	25.837	3.71495e-07	6.09876e-06
TBC1D10C	-1.05676	5.76905	25.835	3.71881e-07	6.09876e-06
IPCEF1	-1.79189	5.30653	25.8211	3.74581e-07	6.13584e-06
UBAC1	0.969515	5.51744	25.7831	3.82026e-07	6.25048e-06
HADH	-1.06329	6.7639	25.7557	3.87487e-07	6.33242e-06
TRIP6	2.0316	2.61757	25.7172	3.95284e-07	6.4523e-06
SULT1A1	-2.87045	5.34801	25.7108	3.966e-07	6.46624e-06
TALDO1	-0.914157	9.31469	25.7016	3.98494e-07	6.48956e-06
RP11-1072A3.3	5.06752	3.52697	25.6972	3.99398e-07	6.49672e-06
ABCG1	-4.02298	2.10505	25.695	3.99871e-07	6.49687e-06
AZU1	-3.59565	7.14571	25.6906	4.00775e-07	6.50399e-06
MRPS34	0.573031	7.62693	25.6086	4.18165e-07	6.77834e-06
HLA-DPB1	-1.22243	9.15821	25.6014	4.19726e-07	6.79578e-06
PAQR5	4.86818	2.42366	25.5939	4.21359e-07	6.81433e-06
ST8SIA1	4.39129	0.951701	25.5578	4.29337e-07	6.9277e-06
CCDC88C	-2.04795	4.37034	25.5577	4.2936e-07	6.9277e-06
LAPTM5	0.76475	10.3936	25.5498	4.31119e-07	6.94808e-06
SH3PXD2B	3.69829	3.05453	25.5264	4.36363e-07	7.0245e-06
MED28	-0.860822	6.94325	25.4702	4.49273e-07	7.224e-06
CD48	-0.609765	7.59579	25.4667	4.50077e-07	7.22862e-06
PTGDR2	-3.98445	4.43237	25.4337	4.57852e-07	7.34507e-06
ENHO	-3.34366	3.31119	25.4114	4.63171e-07	7.42188e-06
IFRD2	1.01788	6.213	25.3966	4.66731e-07	7.46215e-06
MSLN	-4.11678	3.97675	25.3966	4.66751e-07	7.46215e-06
PKIB	0.975638	6.81022	25.3469	4.78933e-07	7.64816e-06
CD79B	-2.44578	4.62982	25.301	4.90448e-07	7.82312e-06
GALNT2	-0.948574	6.09413	25.2747	4.97193e-07	7.92167e-06
SMTN	1.32948	3.99628	25.2486	5.03965e-07	8.02043e-06
LARP4B	1.10797	6.13078	25.2364	5.07149e-07	8.06193e-06
CCDC58	1.23153	3.67634	25.2339	5.07806e-07	8.06322e-06
CDC123	0.987241	7.68156	25.2261	5.09874e-07	8.08688e-06
VNN3	-8.02294	1.804	25.2135	5.13214e-07	8.13064e-06
FLOT1	0.930851	5.57288	25.1931	5.18673e-07	8.20783e-06
PPFIBP1	3.30924	3.93687	25.1544	5.29195e-07	8.36487e-06
TLDC2	-0.883136	6.31464	25.1178	5.39328e-07	8.51542e-06
MMP9	6.47473	10.9884	25.1156	5.3995e-07	8.51563e-06
MRPL24	0.776423	5.71502	25.1006	5.44164e-07	8.57242e-06
TPP1	-0.724871	8.27746	25.0953	5.45662e-07	8.58635e-06
TRH	-3.48801	4.94519	25.0667	5.53823e-07	8.70498e-06
RAB3D	-2.16529	6.18597	25.0589	5.56049e-07	8.72507e-06
PRTN3	-3.32128	9.31963	25.0579	5.56349e-07	8.72507e-06
ZNF22	-0.903731	6.67299	25.0495	5.58781e-07	8.75339e-06
PKN3	1.87101	2.76307	25.0402	5.61484e-07	8.7859e-06
ADRB2	-1.1712	4.85172	25.0333	5.63485e-07	8.80737e-06
CHPF	4.7272	1.27956	25.0241	5.66178e-07	8.83959e-06
PHLDA1	5.32736	5.52725	25.0193	5.67583e-07	8.85164e-06
RPL3	-0.610372	11.4675	24.9714	5.81879e-07	9.06243e-06
RP11-23P13.6	2.01949	1.68218	24.9697	5.82395e-07	9.06243e-06
RP11-1017G21.4	1.25004	3.55096	24.9635	5.84275e-07	9.08158e-06
AD000864.6	-1.25895	5.7369	24.9385	5.91891e-07	9.18885e-06
TRAC	4.5117	2.43828	24.9365	5.9249e-07	9.18885e-06
CTD-2531D15.5	-2.2401	3.10093	24.9194	5.97769e-07	9.26046e-06
TNFSF13	-2.12013	4.92994	24.8946	6.05518e-07	9.37012e-06
ELOVL3	-4.71594	1.87114	24.8752	6.11636e-07	9.45433e-06
TBRG4	0.805743	6.97472	24.8402	6.22859e-07	9.61718e-06
ANKRD37	1.96438	3.13188	24.8111	6.32316e-07	9.75244e-06
FMNL3	2.24395	4.5661	24.7729	6.4498e-07	9.93681e-06
NUP210	-1.03774	7.11072	24.7628	6.48363e-07	9.97794e-06
UFSP2	1.04705	4.5164	24.7483	6.53269e-07	1.00318e-05
C12orf49	1.61508	4.36268	24.7482	6.53297e-07	1.00318e-05
ERLIN1	-1.29553	6.46584	24.7448	6.54435e-07	1.00383e-05
PXN	1.08082	6.59987	24.6995	6.70016e-07	1.0266e-05
IL32	2.96628	1.20862	24.6785	6.77369e-07	1.03673e-05
RP11-359P5.1	4.03527	0.313697	24.6558	6.85387e-07	1.04786e-05
RP11-84C10.2	-2.65593	4.17302	24.6503	6.87355e-07	1.04871e-05
TOMM34	1.02471	6.48872	24.65	6.87443e-07	1.04871e-05
PTPN2	-0.788628	6.14031	24.6302	6.9453e-07	1.05836e-05
APOL2	1.22017	5.62135	24.6279	6.95361e-07	1.05848e-05
MRPL40	0.630659	5.98261	24.5492	7.24379e-07	1.10145e-05
DNAJB5	2.9792	2.60189	24.4954	7.44889e-07	1.13141e-05
CCDC163P	-3.27226	1.50356	24.4763	7.52311e-07	1.14144e-05
STAT1	1.05441	7.7813	24.4593	7.58955e-07	1.15027e-05
IFIH1	1.10644	5.35066	24.4509	7.62282e-07	1.15407e-05
CATSPER2P1	0.750017	5.93291	24.4334	7.69218e-07	1.16331e-05
NFAM1	-1.70407	5.88906	24.4206	7.74373e-07	1.16984e-05
ZNRF3	3.86781	0.630144	24.413	7.77428e-07	1.17319e-05
EEF1B2	-0.842303	8.81218	24.4049	7.80706e-07	1.17686e-05
RP11-815J21.4	3.07903	0.455499	24.3982	7.83414e-07	1.17856e-05
DNPH1	0.827514	6.43178	24.398	7.83519e-07	1.17856e-05
PDLIM7	1.48757	5.77942	24.3759	7.92551e-07	1.19087e-05
PAFAH1B2	1.91554	7.6964	24.3684	7.95649e-07	1.19424e-05
ZNF575	-1.06802	4.25877	24.3648	7.97109e-07	1.19515e-05
PAPSS2	2.40626	4.01351	24.3551	8.01139e-07	1.19991e-05
NOL4L	2.01087	5.35918	24.3107	8.1983e-07	1.22659e-05
NOP16	0.550242	7.0854	24.2734	8.3586e-07	1.24924e-05
CYFIP2	-1.34248	6.38062	24.2638	8.40011e-07	1.25314e-05
FAM109A	2.07147	4.31528	24.2633	8.40267e-07	1.25314e-05
C1orf186	-3.29533	3.8643	24.2524	8.45034e-07	1.25891e-05
LYST	-1.76253	6.97361	24.232	8.54035e-07	1.27097e-05
SCAMP1	-0.858899	5.62527	24.2179	8.60305e-07	1.27736e-05
NCEH1	1.16373	4.92509	24.2174	8.6052e-07	1.27736e-05
KCNA3	-4.66764	1.20115	24.2162	8.61069e-07	1.27736e-05
CBX2	-2.42457	3.56114	24.18	8.774e-07	1.30021e-05
PLIN3	0.676872	7.69009	24.1742	8.80032e-07	1.30273e-05
MANBA	-1.05091	6.11246	24.1688	8.82507e-07	1.30501e-05
S100A9	-2.35105	11.4956	24.1365	8.97413e-07	1.32565e-05
AC010761.8	-0.792357	8.67935	24.1012	9.14016e-07	1.34875e-05
RPL15	-0.892019	10.3424	24.0851	9.21701e-07	1.35866e-05
PHGDH	-1.76087	6.31373	24.025	9.50928e-07	1.40027e-05
CLNS1A	-0.648087	7.64369	24.005	9.60865e-07	1.41341e-05
RPS6	-0.657343	11.4776	23.9902	9.68264e-07	1.42185e-05
RSAD2	2.33869	4.90968	23.9895	9.68632e-07	1.42185e-05
DGKZ	-1.03761	6.35103	23.9335	9.9719e-07	1.46223e-05
MTL5	-2.73193	2.47761	23.9188	1.00488e-06	1.47197e-05
FAM45A	-1.26366	4.45802	23.9166	1.00602e-06	1.47209e-05
GBP1	1.8014	4.23065	23.9035	1.01286e-06	1.48055e-05
TRAPPC6A	-1.04356	5.10029	23.8624	1.03474e-06	1.51096e-05
EBP	0.964193	6.64441	23.8363	1.04883e-06	1.52994e-05
UBE2C	-1.00941	7.14675	23.8157	1.06013e-06	1.54481e-05
TIAM1	1.65508	5.63382	23.7994	1.06916e-06	1.55634e-05
YPEL2	-2.32503	3.52087	23.7952	1.07148e-06	1.55682e-05
MRPL4	0.873557	6.52788	23.7948	1.07171e-06	1.55682e-05
CXCL5	7.33742	5.79515	23.7827	1.07848e-06	1.56503e-05
KRT8	2.30766	1.85451	23.7612	1.09061e-06	1.58099e-05
NHSL1	2.07423	2.56177	23.7567	1.09316e-06	1.58304e-05
RP11-591N1.1	-1.96693	4.6909	23.7511	1.09635e-06	1.58602e-05
LPAR5	1.48188	5.54624	23.7465	1.09894e-06	1.58813e-05
PDZD11	0.823592	5.10185	23.7237	1.11205e-06	1.60541e-05
MLC1	-3.16278	6.65598	23.7063	1.12213e-06	1.61829e-05
S100A8	-2.10329	10.7134	23.6778	1.13886e-06	1.64073e-05
SDF2L1	0.874406	6.53639	23.6742	1.14099e-06	1.64211e-05
PABPC1	-0.554819	10.028	23.6022	1.18455e-06	1.70304e-05
BST1	-1.90185	6.22669	23.5591	1.21138e-06	1.7391e-05
ANXA6	-0.977524	8.29001	23.557	1.21269e-06	1.7391e-05
RP11-477D19.2	2.7814	1.40113	23.5559	1.21335e-06	1.7391e-05
RP11-124N14.3	0.776709	9.6378	23.5038	1.24669e-06	1.78505e-05
RP11-203M5.8	0.872923	5.43076	23.4882	1.25681e-06	1.7977e-05
PSMB10	-0.655736	7.10183	23.4225	1.30046e-06	1.85791e-05
GNAL	-1.56446	3.806	23.4209	1.30156e-06	1.85791e-05
PSMA6	0.715675	5.6376	23.4127	1.30711e-06	1.86393e-05
PHB	0.684795	7.98886	23.3887	1.32355e-06	1.88545e-05
TBC1D17	1.66624	3.24366	23.3831	1.32736e-06	1.88896e-05
KRT18	4.45809	3.63361	23.2382	1.43129e-06	2.03479e-05
PVR	1.21602	4.60403	23.2297	1.43758e-06	2.04165e-05
PLEKHN1	5.44248	0.744707	23.2088	1.4533e-06	2.06146e-05
TNFSF4	-3.94037	1.73972	23.2073	1.45447e-06	2.06146e-05
HSDL2	-0.791561	5.77957	23.2023	1.45823e-06	2.0647e-05
CLDN5	5.73408	1.72809	23.1837	1.47242e-06	2.08268e-05
EHD1	1.06841	6.76681	23.1759	1.47842e-06	2.08906e-05
OASL	1.51846	4.67746	23.1724	1.48111e-06	2.09075e-05
FCGBP	2.48188	2.5712	23.1527	1.49632e-06	2.11008e-05
FAM105A	-0.850262	7.25132	23.1163	1.52494e-06	2.14828e-05
SUSD6	0.952149	6.02904	23.1112	1.529e-06	2.15184e-05
SEMA4D	1.16089	4.95199	23.0887	1.54698e-06	2.17494e-05
RAB12	2.80561	1.04543	23.0856	1.54944e-06	2.17622e-05
KCNE3	-2.23034	5.1754	23.0746	1.55832e-06	2.1865e-05
ATG7	0.763514	6.74064	23.0557	1.57375e-06	2.20593e-05
RPL6	-0.772982	10.1385	23.0312	1.59395e-06	2.232e-05
SLC7A8	3.03643	2.29519	23.0287	1.59598e-06	2.23262e-05
TMEM147	0.629779	6.75939	23.0132	1.60889e-06	2.24843e-05
HIPK2	1.47101	4.66519	22.9996	1.62035e-06	2.26218e-05
IFIT2	1.26023	5.06608	22.9888	1.62949e-06	2.27267e-05
LPIN3	4.26145	1.47417	22.9765	1.63993e-06	2.28496e-05
CAMSAP2	2.86449	2.89586	22.9588	1.6551e-06	2.30381e-05
GNG12	4.88505	1.58121	22.9417	1.66993e-06	2.32214e-05
RP11-342D11.2	3.84482	1.44089	22.9331	1.67741e-06	2.33021e-05
RP11-356M20.1	-3.57768	3.77795	22.9259	1.68366e-06	2.33658e-05
ECE1	1.71752	4.79382	22.9138	1.69434e-06	2.34907e-05
ACADVL	1.38027	6.84027	22.9019	1.7048e-06	2.36123e-05
RPL22	-0.747953	7.65007	22.9	1.70653e-06	2.3613e-05
RRP7A	0.880351	7.50907	22.889	1.71627e-06	2.37242e-05
IQCG	2.12957	3.77179	22.8864	1.71866e-06	2.37339e-05
YIPF6	0.927524	4.67836	22.8772	1.72689e-06	2.3824e-05
CAV1	6.08219	6.81331	22.8375	1.76295e-06	2.42974e-05
GPNMB	4.70511	5.98406	22.8346	1.76563e-06	2.43104e-05
SEMA4A	-0.681964	7.69595	22.8136	1.78495e-06	2.45523e-05
SCMH1	-1.49718	4.20695	22.7782	1.81819e-06	2.49849e-05
HNRNPA1	-0.799891	10.2626	22.7747	1.82147e-06	2.50055e-05
LRRC8E	5.13795	1.9204	22.7677	1.82812e-06	2.50721e-05
KIF20A	-0.981458	6.24094	22.7581	1.83724e-06	2.51725e-05
DPY19L2P2	-6.34305	0.584245	22.7534	1.84173e-06	2.52094e-05
TSPAN32	-2.50646	4.29999	22.7453	1.84959e-06	2.52922e-05
NDUFAB1	0.633599	7.28502	22.7259	1.86834e-06	2.55237e-05
RP11-2E11.6	-1.90386	3.12548	22.7213	1.87281e-06	2.55598e-05
GPR137B	1.97045	3.04446	22.7168	1.87719e-06	2.55945e-05
RP11-173B14.5	1.12561	3.36701	22.7047	1.88909e-06	2.57317e-05
CTTNBP2NL	1.42537	4.4799	22.6982	1.89541e-06	2.578e-05
GPA33	-3.6225	3.52918	22.6973	1.89632e-06	2.578e-05
DCP1A	0.934306	5.42036	22.6953	1.89831e-06	2.57819e-05
RASAL2	2.39459	2.73305	22.6615	1.932e-06	2.6214e-05
RP11-1079K10.4	0.661693	7.18972	22.5715	2.02461e-06	2.74441e-05
ASF1B	-0.901861	6.83384	22.5429	2.05508e-06	2.78301e-05
CLEC10A	-1.47399	8.04999	22.5343	2.0642e-06	2.79266e-05
TKT	-1.16453	10.0904	22.4889	2.11359e-06	2.85672e-05
IL4R	1.20527	4.31121	22.474	2.13006e-06	2.87344e-05
GSTM5	-2.77154	2.0517	22.4721	2.13216e-06	2.87344e-05
CNOT8	-0.621262	7.9295	22.4707	2.13376e-06	2.87344e-05
PTPN6	-0.578959	8.69228	22.4703	2.13418e-06	2.87344e-05
DNPEP	0.935916	4.8923	22.464	2.1412e-06	2.88012e-05
FAM111A	-0.782612	6.0449	22.455	2.15124e-06	2.89084e-05
TWF2	0.62042	7.20232	22.4467	2.16058e-06	2.90061e-05
RP3-455J7.4	-2.44832	2.60138	22.4429	2.16482e-06	2.90076e-05
FBXL5	-1.36261	7.7633	22.4429	2.16484e-06	2.90076e-05
NXF1	-1.13006	6.8	22.4322	2.17695e-06	2.9142e-05
PILRA	-1.74819	5.84311	22.4015	2.21198e-06	2.95825e-05
GEM	2.9245	2.82091	22.3934	2.22131e-06	2.9679e-05
TAGLN3	5.1976	2.09685	22.3904	2.22485e-06	2.9698e-05
TNPO2	1.28871	3.13019	22.3873	2.22846e-06	2.97177e-05
IMPA2	-1.2027	4.63847	22.3722	2.24599e-06	2.99229e-05
TIGAR	0.898115	5.8593	22.3179	2.31039e-06	3.07517e-05
LEPROT	0.931379	5.70529	22.2969	2.33582e-06	3.10607e-05
LRP10	1.11331	4.80244	22.295	2.33818e-06	3.10624e-05
GPX3	2.62311	3.48508	22.2796	2.35702e-06	3.12798e-05
LTB	2.2666	3.1214	22.2779	2.35901e-06	3.12798e-05
DENND1A	-1.07826	5.19131	22.2706	2.36802e-06	3.13443e-05
EHD3	2.53662	3.29246	22.2703	2.36836e-06	3.13443e-05
DCBLD1	2.59766	1.78605	22.2387	2.4077e-06	3.18348e-05
IMP4	0.752986	7.015	22.2209	2.4301e-06	3.21008e-05
CAPN2	0.792255	8.20462	22.2103	2.44365e-06	3.22492e-05
PARVG	-0.915833	8.12634	22.1957	2.46222e-06	3.24638e-05
UQCRFS1	0.550153	7.55873	22.1871	2.47325e-06	3.25784e-05
BNIP3	1.57387	3.63517	22.1804	2.4819e-06	3.26616e-05
PPP3CA	1.77604	6.47258	22.1671	2.49926e-06	3.28591e-05
PNPT1	1.05397	5.76348	22.1483	2.5238e-06	3.31507e-05
RP11-297C4.2	-1.8563	2.50383	22.1218	2.55885e-06	3.35795e-05
ARID3B	-1.70469	3.71069	22.1019	2.58555e-06	3.38948e-05
RP11-333E1.1	-1.22449	3.46816	22.1003	2.58772e-06	3.38948e-05
FKBP9	2.10537	2.45425	22.0924	2.59836e-06	3.40023e-05
NCKAP1L	-0.557044	8.74431	22.0083	2.71474e-06	3.54921e-05
PSMD12	0.803589	6.4552	22.0062	2.71766e-06	3.54971e-05
SLCO2B1	4.36832	2.16494	21.923	2.83814e-06	3.70362e-05
EPN2	2.78175	2.0829	21.9153	2.84951e-06	3.71499e-05
HLA-DRA	-1.05303	10.3478	21.9094	2.85834e-06	3.72303e-05
TOR1AIP1	-0.783477	7.48737	21.9055	2.86412e-06	3.72709e-05
LINC00324	-1.87085	4.01761	21.899	2.87379e-06	3.7362e-05
NAV2	4.01751	2.56603	21.8171	2.99915e-06	3.89556e-05
NCAPD2	-0.78177	8.10402	21.7988	3.0279e-06	3.92925e-05
LAMB2	2.96961	3.10194	21.78	3.05769e-06	3.96423e-05
PTMS	2.24488	2.37783	21.7716	3.07115e-06	3.97799e-05
EEF1A1	-0.983607	12.2413	21.7674	3.07782e-06	3.98295e-05
RP1-278C19.3	0.991558	5.3333	21.748	3.10915e-06	4.01976e-05
CLUH	1.23178	4.26846	21.7023	3.18404e-06	4.11279e-05
SPRYD7	1.14012	3.52742	21.6772	3.22609e-06	4.16326e-05
NOD2	-1.29289	5.68	21.6508	3.27073e-06	4.21698e-05
TIMP2	1.41141	4.68018	21.6461	3.27881e-06	4.2235e-05
FNBP1L	2.04087	4.43418	21.6304	3.30569e-06	4.25421e-05
UGT3A2	-5.38033	1.14704	21.6151	3.33218e-06	4.28436e-05
EIF1AX	0.753864	5.35716	21.5974	3.36304e-06	4.32007e-05
C1orf21	1.7153	4.03505	21.5938	3.36941e-06	4.32428e-05
DHDDS	1.01402	5.24211	21.554	3.44011e-06	4.41097e-05
BAK1	0.918597	5.42035	21.5138	3.51297e-06	4.50026e-05
GNG7	-2.81044	3.65598	21.474	3.58662e-06	4.59042e-05
MPST	-0.693272	6.41426	21.472	3.59029e-06	4.59092e-05
NDUFB2	0.840368	7.46614	21.467	3.59975e-06	4.5988e-05
SPTBN1	-1.22452	5.2395	21.4154	3.69791e-06	4.7199e-05
CRISPLD1	-3.26951	2.84154	21.4119	3.70469e-06	4.72424e-05
EIF3E	-0.548068	8.53213	21.3859	3.75514e-06	4.78421e-05
FAM53B	1.28438	3.83586	21.371	3.78457e-06	4.81732e-05
HSD3B7	5.37143	4.48673	21.3644	3.7976e-06	4.82951e-05
TXNDC17	0.657415	7.08186	21.3562	3.8138e-06	4.84571e-05
TOMM40	1.41861	4.04148	21.3396	3.84698e-06	4.88343e-05
ARHGAP31	1.33746	5.47235	21.3313	3.86374e-06	4.90026e-05
GSAP	1.55467	4.53512	21.3164	3.89376e-06	4.9336e-05
AP000689.8	1.41929	2.69864	21.3148	3.89708e-06	4.9336e-05
TSHZ3	-4.85231	1.49986	21.3017	3.92381e-06	4.96295e-05
ETS2	-0.845355	7.09402	21.2714	3.98627e-06	5.03739e-05
HSPB1	1.06494	5.61466	21.2548	4.02098e-06	5.07667e-05
RP11-274B18.2	-4.18772	0.383236	21.2183	4.09822e-06	5.16952e-05
RCBTB2	-1.15424	5.54431	21.2096	4.11705e-06	5.1886e-05
CX3CR1	-1.288	7.40738	21.2036	4.12985e-06	5.20004e-05
LY96	1.09194	4.05894	21.1854	4.16919e-06	5.24485e-05
RPL10	-0.871825	11.0833	21.1794	4.18227e-06	5.25638e-05
FBP1	-1.50933	5.83512	21.1778	4.18587e-06	5.25638e-05
SAMHD1	-0.962512	10.0587	21.1739	4.19448e-06	5.26247e-05
ATP1A1	0.584248	7.62538	21.1695	4.20408e-06	5.26979e-05
TMEM106B	1.35455	3.86085	21.1231	4.30695e-06	5.39391e-05
TMEM200A	4.60695	0.714095	21.1169	4.3209e-06	5.40654e-05
RPL13	-0.856583	11.3198	21.0737	4.41964e-06	5.52514e-05
ABCA1	2.67306	3.12925	21.0676	4.43367e-06	5.53773e-05
CSF1	4.7932	0.856561	21.0619	4.44679e-06	5.54916e-05
SEC11C	0.776868	5.7234	21.0474	4.4805e-06	5.58625e-05
TRIM22	-0.85416	7.23654	21.0422	4.49288e-06	5.5967e-05
TBC1D2	-2.19809	5.25336	21.0286	4.52475e-06	5.63138e-05
DHRS3	1.10468	6.13534	21.0167	4.553e-06	5.66151e-05
BCAP31	0.556614	8.07624	20.9853	4.62818e-06	5.74988e-05
TEX30	0.933466	5.45122	20.956	4.69942e-06	5.8332e-05
NHSL2	-2.79794	4.06102	20.946	4.72409e-06	5.85862e-05
ARHGEF12	3.7566	1.48407	20.9344	4.75273e-06	5.88456e-05
RP11-404F10.2	-0.621415	6.30633	20.9328	4.75669e-06	5.88456e-05
PRNP	-0.832447	6.33566	20.9325	4.75763e-06	5.88456e-05
SHC3	5.13755	1.3636	20.9103	4.81297e-06	5.94777e-05
MPPE1	-1.59806	4.80134	20.8135	5.06259e-06	6.25071e-05
BIN2	-1.01724	6.88445	20.8088	5.07496e-06	6.26046e-05
RP11-115D19.1	-1.26275	3.48567	20.8052	5.08452e-06	6.26673e-05
KIF1C	1.67949	2.76805	20.7983	5.10273e-06	6.27985e-05
MTMR2	1.24887	5.75282	20.7978	5.10415e-06	6.27985e-05
CNN2	-0.932764	8.44583	20.7865	5.13426e-06	6.30747e-05
RP11-1149O23.4	2.4906	3.22189	20.784	5.14116e-06	6.30747e-05
LAP3	0.709466	7.72333	20.7838	5.14153e-06	6.30747e-05
TRO	-4.54197	2.15335	20.7827	5.14463e-06	6.30747e-05
TMEM181	1.59128	3.30253	20.7751	5.16514e-06	6.32707e-05
FGD1	2.30867	1.27689	20.7714	5.1751e-06	6.33373e-05
EIF4E3	-2.12669	3.22549	20.7605	5.20468e-06	6.36436e-05
AAED1	1.83815	4.67548	20.7504	5.23198e-06	6.39215e-05
CRIM1	2.02709	2.3117	20.723	5.30749e-06	6.47876e-05
RP11-465L10.10	6.35858	8.95663	20.7169	5.32444e-06	6.49378e-05
GGTA1P	-1.74294	3.44827	20.7122	5.33761e-06	6.49878e-05
MARCKSL1	1.20503	5.42768	20.7121	5.33784e-06	6.49878e-05
SLC11A1	-2.03725	4.75488	20.7077	5.34994e-06	6.50785e-05
CHST2	1.40243	3.76187	20.7027	5.36402e-06	6.51932e-05
GLRX2	0.959549	5.21112	20.6911	5.39655e-06	6.54808e-05
LAMP3	2.27152	5.23089	20.6909	5.39705e-06	6.54808e-05
PTRH1	0.877696	4.042	20.6714	5.4523e-06	6.60938e-05
RP11-186N15.3	1.065	4.47966	20.6643	5.47257e-06	6.62501e-05
COL18A1	1.98573	2.56645	20.6636	5.47467e-06	6.62501e-05
SDR39U1	-0.8382	5.84391	20.639	5.5454e-06	6.7048e-05
PIK3CB	1.20307	5.12176	20.6355	5.5556e-06	6.71133e-05
LHX6	-6.79019	0.877977	20.6212	5.59716e-06	6.75571e-05
ASGR1	-1.87464	4.58763	20.613	5.62133e-06	6.77903e-05
AC005606.15	1.86036	1.10102	20.6091	5.63265e-06	6.78683e-05
DUSP5	2.35685	2.99258	20.6043	5.64682e-06	6.79805e-05
RP11-611O2.5	1.75712	3.2128	20.5843	5.70611e-06	6.86352e-05
HIGD1A	0.963827	4.93125	20.5813	5.71515e-06	6.86849e-05
NDUFC1	0.728197	6.43507	20.5368	5.84969e-06	7.02414e-05
RPL31	-0.934132	10.596	20.5068	5.9419e-06	7.11836e-05
NPTN	0.773614	5.91171	20.5067	5.94231e-06	7.11836e-05
S100P	-3.14631	4.1919	20.5063	5.94341e-06	7.11836e-05
MRPL35	1.03252	6.00227	20.5042	5.94991e-06	7.12005e-05
GLS	1.35953	4.69155	20.4984	5.96807e-06	7.13567e-05
HRH2	-0.956747	6.12109	20.4802	6.02499e-06	7.19757e-05
COL7A1	5.32093	1.07055	20.4636	6.0777e-06	7.25435e-05
PTPRM	3.69046	3.04023	20.4537	6.10929e-06	7.28584e-05
GUSB	-0.785602	7.72092	20.3972	6.29226e-06	7.49765e-05
CTC-575D19.1	-1.3773	2.58476	20.3908	6.31321e-06	7.51621e-05
ODF2	-0.889333	6.24369	20.3795	6.35069e-06	7.55441e-05
CARM1	1.27372	3.87587	20.3758	6.36303e-06	7.5623e-05
SCD	1.1694	5.61928	20.3742	6.36814e-06	7.5623e-05
DCLRE1C	-1.05771	5.37201	20.3721	6.37531e-06	7.56439e-05
JAZF1	-1.68483	3.76883	20.3677	6.39003e-06	7.57544e-05
WBP2	0.659964	6.28413	20.3626	6.40704e-06	7.58917e-05
SLC4A3	-2.13737	2.86424	20.3491	6.45242e-06	7.63645e-05
WSB2	1.7226	3.97425	20.3078	6.59326e-06	7.79654e-05
SLC12A8	3.56453	1.83248	20.2918	6.6484e-06	7.85511e-05
CD1D	-1.35061	6.86961	20.2898	6.65532e-06	7.85665e-05
RNF41	-0.700613	6.31148	20.2827	6.68025e-06	7.87943e-05
CDH26	-3.72655	1.61079	20.2745	6.7089e-06	7.90656e-05
MRPS7	0.659767	7.27246	20.27	6.72451e-06	7.91828e-05
NAPSB	-1.07378	8.14302	20.2287	6.87145e-06	8.0845e-05
AC006369.2	-1.87669	3.2417	20.212	6.93156e-06	8.14837e-05
FOSL2	1.3873	5.99566	20.2066	6.95127e-06	8.16468e-05
ADSS	0.793028	6.58685	20.1723	7.07696e-06	8.30533e-05
TRBC2	-2.70428	1.47164	20.1589	7.12686e-06	8.35688e-05
ETF1	0.559201	6.78228	20.1565	7.13557e-06	8.36009e-05
ADAM17	1.39754	5.58986	20.1537	7.14636e-06	8.36572e-05
EGFL7	-2.27017	4.07396	20.1223	7.26443e-06	8.49683e-05
ZDHHC21	1.97719	2.57958	20.1197	7.27445e-06	8.50144e-05
ASB9	-3.32892	2.4395	20.0999	7.34993e-06	8.58248e-05
CXCL10	2.45962	4.5003	20.0918	7.38142e-06	8.61207e-05
TRIM13	1.05728	5.85616	20.0832	7.41447e-06	8.64341e-05
TIFA	-0.95701	5.32911	20.0469	7.55671e-06	8.8019e-05
AC011247.2	-0.789287	5.46231	20.0444	7.56662e-06	8.80611e-05
DGKA	-1.24766	5.10186	20.0332	7.61097e-06	8.85036e-05
PPP1R14B	1.72476	2.94169	20.0271	7.6354e-06	8.8714e-05
CHST12	-1.13909	5.38619	20.0109	7.7e-06	8.93903e-05
SLC35B2	0.697869	5.72683	20.0078	7.71276e-06	8.94641e-05
VGLL4	1.00089	5.14792	19.9735	7.85237e-06	9.10081e-05
SQLE	1.07311	5.91909	19.9653	7.88602e-06	9.13225e-05
MRPS2	0.620601	6.46696	19.9433	7.97744e-06	9.23047e-05
ELANE	-3.50141	7.3769	19.9409	7.98731e-06	9.23425e-05
ACSL4	1.05937	5.8289	19.939	7.99537e-06	9.23594e-05
SPRYD3	0.94909	5.06623	19.9318	8.02563e-06	9.25876e-05
APPL2	1.57825	3.57774	19.9311	8.02836e-06	9.25876e-05
NT5C3B	1.22297	3.13888	19.92	8.07508e-06	9.30497e-05
RNF207	2.5586	1.35691	19.9054	8.13715e-06	9.36877e-05
RBM38	1.32445	3.71012	19.8972	8.17188e-06	9.40089e-05
AGTRAP	-1.05039	7.3841	19.8957	8.17849e-06	9.40089e-05
NFKBIE	1.4333	4.34527	19.8821	8.23693e-06	9.4603e-05
TLE3	1.20166	4.80477	19.8802	8.24505e-06	9.46185e-05
NUDT19	1.98017	5.61525	19.8751	8.26707e-06	9.47935e-05
PIM3	1.62165	4.18978	19.87	8.28908e-06	9.49392e-05
GATA3	3.67459	0.585012	19.869	8.29335e-06	9.49392e-05
C9orf142	-0.63706	5.56196	19.8377	8.43054e-06	9.64308e-05
RPS6KA1	-0.702535	7.03757	19.8199	8.50929e-06	9.7252e-05
HMCES	0.975317	5.33008	19.748	8.83557e-06	0.000100899
APOE	2.70213	2.33071	19.7332	8.90418e-06	0.000101579
RP11-436I9.2	2.10712	2.38151	19.732	8.90969e-06	0.000101579
NADK	-1.04794	6.62328	19.7299	8.91957e-06	0.000101603
CDK1	-0.757818	7.213	19.7284	8.92634e-06	0.000101603
VDAC1	0.677412	8.13133	19.7264	8.93564e-06	0.000101627
RPS24	-0.861879	10.2897	19.6978	9.07051e-06	0.000103077
RP11-371A22.1	-0.649298	5.15317	19.6784	9.16333e-06	0.000104047
PHF7	-2.25302	3.17506	19.6405	9.34682e-06	0.000106003
RETN	-2.10766	7.32015	19.6397	9.35079e-06	0.000106003
SLPI	-4.25352	1.75013	19.6037	9.52862e-06	0.000107932
COX17	0.702944	5.78539	19.5962	9.56588e-06	0.000108266
NAALADL1	-2.78048	2.65942	19.5897	9.59857e-06	0.000108548
SCIMP	-1.10218	6.15873	19.5837	9.62893e-06	0.000108804
MAP1LC3A	1.71247	2.18954	19.5693	9.70176e-06	0.000109538
ZBTB16	-3.29077	2.94168	19.5637	9.73005e-06	0.000109629
ENO2	4.27675	3.16698	19.5634	9.7314e-06	0.000109629
ZSWIM4	2.30641	0.969901	19.5631	9.73332e-06	0.000109629
WWTR1	2.24345	0.992746	19.5336	9.88449e-06	0.000111242
RP11-618G20.4	1.27461	3.19651	19.5132	9.99082e-06	0.000112349
APOBEC3B	1.18927	5.19921	19.5044	1.00369e-05	0.000112772
ITGA2	5.82998	2.64168	19.5029	1.00446e-05	0.000112772
RAPH1	1.9539	2.82139	19.4884	1.01213e-05	0.000113542
ZP3	-2.42306	3.2427	19.4043	1.05768e-05	0.000118556
ARF5	-0.599925	7.14555	19.3613	1.08178e-05	0.000121162
FAM96A	0.61786	7.3752	19.3557	1.08497e-05	0.000121421
PSMC2	0.611573	7.49713	19.3517	1.08722e-05	0.000121556
KLF4	-1.82709	5.71117	19.3505	1.08791e-05	0.000121556
ZNF671	-1.87112	3.92059	19.3489	1.08884e-05	0.000121562
NOTCH1	1.36486	3.52803	19.3358	1.09634e-05	0.000122302
FCER2	2.80518	2.39125	19.3334	1.09767e-05	0.000122354
MINOS1	0.866205	4.17921	19.3288	1.10033e-05	0.000122552
OPTN	2.59676	2.67453	19.3187	1.10616e-05	0.000123103
CTC-510F12.4	-3.76496	1.47798	19.3147	1.10852e-05	0.000123132
GMPR	1.79336	3.18111	19.3138	1.10904e-05	0.000123132
RPS13	-0.893606	10.5024	19.3137	1.10906e-05	0.000123132
LIPN	-4.59143	0.48991	19.3006	1.11674e-05	0.000123886
TIMM23	0.592078	6.85583	19.2966	1.11903e-05	0.000124042
MFSD12	1.37972	4.24605	19.2826	1.12732e-05	0.000124862
NPRL3	0.608864	6.05969	19.2706	1.1344e-05	0.000125547
PLD3	0.91408	7.55577	19.264	1.13832e-05	0.000125882
NAA10	0.723064	4.58359	19.2427	1.15109e-05	0.000127193
CD300LB	-1.93896	5.34108	19.2391	1.15325e-05	0.000127331
EPHB2	4.69134	1.43202	19.2278	1.16014e-05	0.000127991
GTF2F2	0.61234	5.63807	19.2203	1.16468e-05	0.00012839
PMPCA	0.855742	6.68899	19.2154	1.16767e-05	0.000128618
ADAP1	-1.53535	2.73733	19.1803	1.18936e-05	0.000130905
RP11-445N18.2	-0.897919	5.26271	19.1392	1.21526e-05	0.00013365
PTGES2	1.46614	3.83896	19.1118	1.23278e-05	0.00013547
MYO10	3.72046	3.93522	19.1062	1.23644e-05	0.000135766
RPL3P9	-1.98529	1.26427	19.0958	1.24318e-05	0.000136399
PSMB6	0.757685	7.97757	19.0938	1.24449e-05	0.000136436
TM4SF1	5.01718	3.55287	19.0815	1.25256e-05	0.00013714
SCG5	4.68011	0.946994	19.081	1.25288e-05	0.00013714
RPL4	-0.544605	11.0793	19.0669	1.26212e-05	0.000138044
RPL23A	-0.717607	9.55667	19.0309	1.28618e-05	0.000140566
CLDND1	0.956552	5.73599	19.0217	1.29239e-05	0.000141134
ALDH2	-1.41678	7.31741	19.0165	1.29595e-05	0.000141412
SEZ6L	-2.07732	3.63814	19.0032	1.30496e-05	0.000142285
AC005786.7	2.00265	2.01148	18.9945	1.31094e-05	0.000142825
LEPR	2.67521	2.49573	18.9845	1.31785e-05	0.000143466
RAB39B	-3.1669	2.52963	18.977	1.32301e-05	0.000143916
MEAF6	-0.690166	6.34085	18.9738	1.32523e-05	0.000144045
STRA13	0.524983	6.62776	18.9657	1.33089e-05	0.000144407
P2RX7	-1.29058	5.04456	18.9635	1.33243e-05	0.000144407
C10orf11	-1.95299	4.77735	18.9632	1.33265e-05	0.000144407
SLA	-0.851928	7.49562	18.9631	1.33268e-05	0.000144407
MTM1	-1.1168	5.20027	18.9531	1.33968e-05	0.000145053
TM4SF19	5.54794	2.70171	18.9017	1.37627e-05	0.000148899
TRIP12	0.885824	6.22676	18.8853	1.38818e-05	0.000149962
RPS4X	-0.852009	10.7164	18.8852	1.38824e-05	0.000149962
ZMIZ2	1.62502	3.833	18.8812	1.39119e-05	0.000150165
IL7R	3.77655	4.27186	18.8615	1.40562e-05	0.000151605
PERP	4.6952	0.480292	18.8296	1.42928e-05	0.000154039
LAIR1	-2.03475	4.52404	18.8229	1.43434e-05	0.000154465
RP1-265C24.9	-1.23699	3.97517	18.7936	1.45657e-05	0.000156738
HERPUD2	-1.1625	3.71496	18.7762	1.46987e-05	0.000158048
COX7B	0.592108	7.59127	18.7721	1.47304e-05	0.000158267
ST5	2.53508	1.87097	18.7468	1.49276e-05	0.000160263
ANK3	2.80715	1.56163	18.719	1.51469e-05	0.000162492
RP11-26H16.1	-0.675504	5.35595	18.7166	1.51653e-05	0.000162565
TK2	1.35691	4.52646	18.7047	1.52608e-05	0.000163463
NDUFS6	0.480946	7.0863	18.6982	1.53124e-05	0.00016389
PLPPR2	-2.09829	3.73176	18.6936	1.53497e-05	0.000164164
EXOSC6	1.21079	4.2024	18.6918	1.53638e-05	0.00016419
TTYH2	0.985418	4.93535	18.6892	1.53852e-05	0.000164293
GSPT1	0.796743	5.42156	18.6791	1.54672e-05	0.000165042
STRN3	1.72037	4.16438	18.6636	1.55928e-05	0.000166256
PLEKHB2	0.490846	7.48178	18.6279	1.58876e-05	0.00016927
ERGIC3	-0.639327	7.92261	18.6081	1.6054e-05	0.000170913
ALOX5AP	0.749255	7.48208	18.6045	1.6084e-05	0.000171102
TSPAN2	-3.56447	3.34716	18.5939	1.61737e-05	0.000171926
FAM96B	0.561217	6.30344	18.57	1.63781e-05	0.000173966
SERPINB10	-2.82468	6.19737	18.5576	1.64844e-05	0.000174963
WDR41	-0.755986	6.31619	18.5462	1.65839e-05	0.000175885
GLIPR2	-0.931197	7.38511	18.5445	1.65984e-05	0.000175905
CEBPG	-0.680444	6.72136	18.5364	1.66687e-05	0.000176516
PLBD2	1.00966	4.83842	18.5251	1.67684e-05	0.000177438
LRRC75A-AS1	-0.653615	10.1254	18.511	1.68929e-05	0.00017862
PDE2A	3.2029	1.15836	18.5072	1.69268e-05	0.000178843
FAM69B	-3.51677	1.16465	18.4874	1.71028e-05	0.000180567
RP11-403P17.3	1.67052	3.76486	18.4245	1.76768e-05	0.000186486
SLC1A3	1.2627	4.19736	18.418	1.77376e-05	0.000186986
C19orf54	-0.900201	5.11334	18.4126	1.77882e-05	0.000187379
RAB34	0.841669	6.26268	18.3936	1.7966e-05	0.00018911
ZNF420	-2.15528	2.93078	18.3828	1.80686e-05	0.000190046
CDC7	-1.29685	4.96465	18.3793	1.81011e-05	0.000190245
CTD-3193O13.12	4.28496	1.9579	18.3712	1.81783e-05	0.000190913
ARHGAP12	1.51713	3.40758	18.354	1.83432e-05	0.000192501
ZEB1	1.89676	4.03091	18.3493	1.83886e-05	0.000192832
TNFSF10	-0.733897	6.58924	18.3152	1.87206e-05	0.000196167
NDUFA12	0.995745	7.08359	18.2922	1.89483e-05	0.000198404
PFDN2	0.832668	6.20525	18.284	1.90295e-05	0.000198861
CXCL11	3.62061	1.65544	18.2836	1.90341e-05	0.000198861
CTSG	-3.09184	9.8275	18.2835	1.90346e-05	0.000198861
NRG4	-3.65688	2.01511	18.2645	1.92255e-05	0.000200706
GSTK1	-0.554743	7.66207	18.2466	1.94072e-05	0.000202452
TFPI	1.94623	3.73284	18.2097	1.97864e-05	0.00020623
C1orf56	1.32744	5.99174	18.2085	1.97989e-05	0.00020623
MIS18BP1	-0.900165	6.95057	18.2047	1.98389e-05	0.00020633
FAM213B	1.77167	2.6047	18.2042	1.98441e-05	0.00020633
ADGRD1	-2.8173	2.59141	18.2034	1.98528e-05	0.00020633
H2AFY	-0.595018	8.29376	18.1926	1.99657e-05	0.00020735
CD274	3.59858	1.96457	18.158	2.03314e-05	0.000210887
CD200	-2.99315	3.44859	18.1575	2.03364e-05	0.000210887
CD244	-1.28993	5.15882	18.1432	2.04904e-05	0.000212326
FANCI	-0.702131	6.6473	18.1403	2.05215e-05	0.000212491
NOP10	0.646146	7.04813	18.1174	2.07695e-05	0.000214639
RP11-384C4.3	-1.47451	2.00883	18.1169	2.07746e-05	0.000214639
BMPR2	1.44091	3.68071	18.1167	2.07775e-05	0.000214639
CENPU	-0.71304	6.4605	18.1155	2.07903e-05	0.000214639
STOM	0.776875	6.72174	18.1037	2.09193e-05	0.000215811
MMACHC	0.781602	7.94902	18.0805	2.11754e-05	0.000218292
NINJ2	-1.30812	4.6362	18.0766	2.12191e-05	0.000218582
RP11-255H23.2	-3.04447	0.846458	18.0646	2.13537e-05	0.000219807
MLH1	-0.725872	6.32348	18.0562	2.14483e-05	0.000220618
ZNF740	-1.28154	5.06209	18.0405	2.16253e-05	0.000222275
ITM2A	-2.12653	4.89242	18.0335	2.17053e-05	0.000222807
FCGR2B	1.67254	2.93871	18.0328	2.17135e-05	0.000222807
C19orf10	0.507221	7.82399	18.0318	2.17248e-05	0.000222807
RPL10L	-2.2933	2.41534	18.0302	2.1743e-05	0.00022283
CARD19	0.870288	4.74741	18.0246	2.18074e-05	0.000223194
WASHC2C	-0.932418	4.30375	18.0243	2.18105e-05	0.000223194
ATP6V0D2	5.00734	5.12397	17.9937	2.21638e-05	0.000226645
TSPAN6	3.68916	2.40426	17.988	2.22304e-05	0.000227159
RP11-703H8.7	-1.57787	2.44615	17.985	2.22657e-05	0.000227354
PSMD14	0.641839	7.16589	17.9673	2.24738e-05	0.000229311
ELOVL1	0.682208	7.11968	17.9367	2.28373e-05	0.00023285
ACSM3	-1.92528	3.8766	17.9308	2.29083e-05	0.000233404
GVINP1	-2.67235	1.79978	17.924	2.29904e-05	0.00023407
AKAP7	-1.94734	3.62065	17.922	2.30141e-05	0.000234141
CELF2	-0.504449	8.04941	17.9178	2.30649e-05	0.000234487
CTSB	0.758907	8.09985	17.8939	2.33574e-05	0.000237289
LILRA1	-1.04634	3.74317	17.8896	2.34093e-05	0.000237643
ZNF350	-1.42443	3.85126	17.8865	2.34475e-05	0.000237858
MFAP4	-4.03004	2.50385	17.8829	2.34928e-05	0.000238146
KIAA0922	-1.43285	5.52925	17.8784	2.35483e-05	0.000238535
TUSC2	0.796041	4.74316	17.8659	2.37033e-05	0.000239932
RP11-837J7.4	-1.16327	4.31051	17.8572	2.38121e-05	0.000240858
IL17RC	2.40177	2.71639	17.8517	2.38807e-05	0.000241378
RP11-1D12.2	-3.34096	2.90157	17.8344	2.40987e-05	0.000243406
ZRANB3	-1.54314	3.52431	17.831	2.41418e-05	0.000243665
PROS1	4.61086	2.43533	17.787	2.47072e-05	0.000249191
GADD45GIP1	1.13203	6.16534	17.7789	2.48115e-05	0.000250064
LETM1	1.23226	5.78376	17.7612	2.50434e-05	0.000252219
PIK3CD	-1.15873	7.92695	17.7545	2.51321e-05	0.00025293
RPL5	-0.823088	10.6483	17.7519	2.51661e-05	0.000253091
GNA11	1.77781	2.12485	17.7479	2.52192e-05	0.000253442
RPL14	-0.705045	9.62803	17.7404	2.53194e-05	0.000254266
RP1-32B1.3	-2.16475	1.29008	17.7296	2.54631e-05	0.000255404
MPEG1	-0.92216	9.35169	17.7292	2.54692e-05	0.000255404
AC016736.2	1.73534	2.61484	17.7197	2.55956e-05	0.000256487
AC009245.3	-1.14702	3.03263	17.7176	2.56247e-05	0.000256596
RP11-1143G9.4	-1.72376	13.4345	17.694	2.59442e-05	0.000259542
ETV1	3.32429	1.40911	17.6931	2.5956e-05	0.000259542
NRM	-1.00478	3.40122	17.6916	2.59772e-05	0.000259568
DOCK4	3.90994	2.95959	17.6856	2.6059e-05	0.000260199
RPL19	-0.778506	10.9895	17.6627	2.63746e-05	0.000263163
ARHGEF6	-1.01987	7.23613	17.6546	2.64878e-05	0.000264104
VIMP	0.880281	5.64234	17.6488	2.65689e-05	0.000264724
RP11-316M1.12	0.642132	5.60256	17.6377	2.67232e-05	0.000266071
PTPRE	0.786261	7.59034	17.6331	2.67891e-05	0.000266538
PRPF40B	2.28068	3.0959	17.6302	2.68292e-05	0.000266748
VAMP5	-1.23236	3.16922	17.6247	2.69066e-05	0.000267327
WIPF1	0.655204	6.80192	17.6099	2.71177e-05	0.000269233
E2F8	-1.4046	4.0827	17.5599	2.784e-05	0.000276157
C16orf54	-1.31279	6.0653	17.5589	2.78546e-05	0.000276157
DHX32	0.91214	4.47791	17.5368	2.81796e-05	0.000279182
SDCCAG8	1.10105	4.54255	17.5238	2.83737e-05	0.000280906
ATP5J	0.6915	8.0815	17.5068	2.86285e-05	0.000283228
ALDOA	0.695652	6.10807	17.5049	2.86561e-05	0.000283301
SKA3	-0.845135	5.5546	17.4923	2.88469e-05	0.000284898
COX7A2	0.569531	7.94443	17.4916	2.88584e-05	0.000284898
STX4	1.16324	4.38698	17.4624	2.93045e-05	0.000288902
NIP7	0.707733	5.47275	17.4624	2.93053e-05	0.000288902
DNAJC3	1.04626	7.2292	17.4581	2.93706e-05	0.000289341
RARRES3	-1.75392	3.60152	17.4563	2.93981e-05	0.000289407
PLOD1	0.737247	6.65213	17.455	2.94186e-05	0.000289407
YWHAG	0.818016	4.96214	17.4451	2.95727e-05	0.000290718
TMEM52B	-2.52397	2.44252	17.4226	2.99245e-05	0.000293971
CD22	-2.452	3.05557	17.4117	3.00963e-05	0.000295451
UBL7	-0.629445	6.91329	17.4003	3.02783e-05	0.000297029
SPG20	-0.901958	6.27965	17.383	3.05542e-05	0.000299526
CLVS1	1.90299	1.99318	17.3768	3.06548e-05	0.000300103
CLINT1	-0.705226	7.19199	17.3767	3.0656e-05	0.000300103
DCUN1D5	0.823127	5.68842	17.3754	3.06777e-05	0.000300105
CARNMT1	1.42511	3.54979	17.3658	3.08332e-05	0.000301415
EBF1	-5.08155	0.420908	17.3327	3.13735e-05	0.000306484
PFKL	-0.596571	8.33625	17.3135	3.16935e-05	0.000309393
CYP2T2P	-6.58009	0.784646	17.2972	3.19656e-05	0.000311831
IKZF1	-0.98467	6.33296	17.2895	3.20958e-05	0.000312884
AP001610.5	1.45281	5.07891	17.2739	3.23595e-05	0.000315235
SIGLEC9	-1.00245	5.81435	17.2721	3.23909e-05	0.000315321
TIMM50	0.532523	6.7575	17.2617	3.25688e-05	0.000316832
CPED1	-1.6019	4.72324	17.2438	3.28769e-05	0.000319607
TMTC3	1.78555	3.5961	17.2412	3.29213e-05	0.000319817
TRGC1	-2.87403	4.00393	17.2228	3.32427e-05	0.000322715
GRINA	1.3521	4.0919	17.215	3.33788e-05	0.000323812
EIF5A	0.910292	8.17335	17.2093	3.3479e-05	0.000324558
RASA1	1.83439	3.61832	17.1623	3.43182e-05	0.000332464
RP11-106A1.2	-1.1629	3.57864	17.1453	3.46262e-05	0.000335216
BMP1	2.28927	2.7522	17.1321	3.48674e-05	0.000337252
TNS1	2.39532	3.42559	17.1312	3.48848e-05	0.000337252
BRIX1	1.04468	6.27192	17.1247	3.50036e-05	0.000338167
ZNF257	-4.30956	1.16599	17.1229	3.50365e-05	0.000338251
AC002117.1	1.28759	2.0297	17.1144	3.5195e-05	0.000339547
RXFP2	-2.49992	1.88966	17.1116	3.52472e-05	0.000339816
DAD1	0.513853	7.67903	17.0994	3.54731e-05	0.000341759
RP4-671O14.5	-0.882829	5.52155	17.0832	3.57773e-05	0.000344452
DBI	0.476949	7.96567	17.0675	3.60746e-05	0.000347076
KPNB1	0.89933	6.78243	17.054	3.63327e-05	0.0003493
C3orf67	2.91277	1.85243	17.052	3.637e-05	0.0003493
SPR	3.05113	3.96451	17.0514	3.63807e-05	0.0003493
FBXO5	-0.970625	5.3882	17.0495	3.64179e-05	0.000349417
ZNF630	-6.38364	0.525955	17.0376	3.6647e-05	0.000351374
MMP12	7.15942	6.85624	17.0299	3.67964e-05	0.000352565
FAM129C	-2.43128	3.6874	16.992	3.75371e-05	0.000359416
RP11-108K1.2	-2.13842	1.31296	16.9888	3.7601e-05	0.000359781
RIN2	1.46952	5.27965	16.9762	3.78517e-05	0.000361933
ANKRD22	2.08618	2.39889	16.9501	3.83748e-05	0.000366684
RPL32	-0.791481	10.4704	16.9316	3.87501e-05	0.000370017
KLC2	2.68947	0.96188	16.9158	3.90747e-05	0.000372683
ANTXR1	4.06769	1.04915	16.9154	3.90825e-05	0.000372683
RPL23AP53	1.9795	0.475724	16.8936	3.95341e-05	0.000376732
CHD1L	-0.631199	6.5912	16.8724	3.99787e-05	0.000380709
IGBP1	-0.663022	6.37926	16.8478	4.05005e-05	0.000385416
ATP5G1	0.703517	7.32052	16.8423	4.06188e-05	0.000386279
GTPBP4	0.827413	6.54459	16.8242	4.10078e-05	0.000389713
NUDT1	-0.636112	6.09419	16.8168	4.11672e-05	0.000390962
ARAP3	1.98708	1.95646	16.8036	4.14546e-05	0.000393425
AC002055.4	1.02872	3.306	16.7887	4.17812e-05	0.000396256
RPL21	-0.629268	9.50994	16.785	4.18627e-05	0.00039676
RTN2	1.91676	0.790365	16.7745	4.20948e-05	0.000398689
MPP5	1.71604	2.93918	16.7059	4.3646e-05	0.000413102
RAB32	-0.931585	6.19014	16.7031	4.37093e-05	0.000413421
CMPK2	1.50191	3.74673	16.6968	4.38547e-05	0.000414268
FPR3	2.1503	4.05996	16.6967	4.38581e-05	0.000414268
UQCR10	0.725545	7.96015	16.6771	4.43127e-05	0.00041828
HSD17B12	0.694262	5.7241	16.6692	4.44972e-05	0.000419738
LINC00539	-1.54203	2.75825	16.6488	4.49784e-05	0.000423791
FAUP1	-1.14122	3.04195	16.6484	4.49874e-05	0.000423791
P2RY2	-2.13016	4.67257	16.6421	4.51389e-05	0.000424931
GRPEL1	0.641965	6.8635	16.614	4.5811e-05	0.000430968
RPS14	-0.508915	11.3037	16.6004	4.61417e-05	0.000433788
KRT19	5.36374	3.55593	16.5988	4.61805e-05	0.000433861
CFAP97	0.863286	4.81525	16.5903	4.63878e-05	0.000435516
CRTC1	2.06308	1.5887	16.5674	4.695e-05	0.000440499
UBALD2	1.53172	2.30256	16.5645	4.70233e-05	0.000440891
PSD3	2.79431	1.50109	16.5542	4.728e-05	0.000443
MLX	0.536946	7.07835	16.5452	4.75045e-05	0.000444806
ATP2A3	-0.907351	5.44125	16.5437	4.75425e-05	0.000444864
SLC35E1	0.882343	4.74023	16.5327	4.7817e-05	0.000447134
CNIH4	1.04352	5.96485	16.5308	4.78666e-05	0.000447298
PALLD	1.87011	4.57525	16.5274	4.79527e-05	0.000447804
ACTG2	-1.58557	1.97932	16.5071	4.84687e-05	0.00045232
RPP25	2.0807	3.79803	16.4942	4.87989e-05	0.000455099
MRPL2	0.586521	5.43152	16.4759	4.92731e-05	0.000459215
CTC-348L14.1	-1.4372	4.0915	16.4736	4.93321e-05	0.000459459
MEGF9	-1.75551	4.69208	16.4538	4.98491e-05	0.000463882
HP	-2.41363	3.946	16.4529	4.98733e-05	0.000463882
RPS3AP26	-1.09068	2.89806	16.4466	5.00403e-05	0.000465125
FAM212A	-1.90076	3.55852	16.4349	5.03498e-05	0.000467691
HSPG2	1.60198	2.35063	16.4281	5.05304e-05	0.000469058
CSNK2A2	1.06541	5.7408	16.4052	5.11438e-05	0.000474437
FXYD6	2.00813	4.4374	16.3852	5.1687e-05	0.000479158
COMT	0.467934	7.74252	16.3819	5.17787e-05	0.00047969
AGPAT3	0.865421	5.15507	16.3704	5.20915e-05	0.000482269
MSL3	-0.819581	6.37134	16.366	5.22145e-05	0.000483088
ALDH9A1	-0.697781	6.5515	16.3357	5.30559e-05	0.000490548
SERINC5	1.44459	4.55672	16.3264	5.33157e-05	0.000492624
PARN	-0.783168	5.1842	16.3142	5.36604e-05	0.000495482
DDX21	0.681954	7.04297	16.3107	5.37583e-05	0.000496059
NF2	1.18428	6.33252	16.3059	5.38963e-05	0.000497004
PPARD	1.75593	2.43009	16.3026	5.39885e-05	0.000497395
BAG3	3.26271	1.71952	16.3019	5.40098e-05	0.000497395
RPS3AP5	-1.09781	2.66478	16.2951	5.42029e-05	0.000498845
RACK1	-0.507994	10.7475	16.2924	5.42823e-05	0.000499247
S100A2	4.01914	0.976405	16.29	5.43489e-05	0.000499531
C19orf12	1.50532	2.95885	16.2868	5.44421e-05	0.000500059
STIM1	-0.837337	5.19495	16.2806	5.46207e-05	0.000501371
STEAP1	6.15806	4.33202	16.2704	5.49152e-05	0.000503484
ARNTL2	2.07042	2.70297	16.2701	5.49229e-05	0.000503484
SGF29	-0.893488	4.47302	16.2611	5.51844e-05	0.00050555
C6orf201	0.902456	4.32795	16.2376	5.58738e-05	0.000511355
CDK5	0.793825	5.1953	16.237	5.58911e-05	0.000511355
ZNF211	-2.11141	3.29032	16.2356	5.59326e-05	0.0005114
DHFRL1	-1.98845	2.87728	16.2091	5.67206e-05	0.000518265
IFIT1	2.40044	5.39819	16.2053	5.68347e-05	0.000518969
TMEM208	0.532542	5.81132	16.1917	5.72434e-05	0.00052236
VSIG10	1.2533	3.25864	16.1791	5.76265e-05	0.000525513
GFPT1	0.927277	5.07961	16.1664	5.8015e-05	0.00052835
CDC42SE1	0.808375	6.87348	16.1659	5.80283e-05	0.00052835
TARS	0.669029	6.9845	16.1652	5.80509e-05	0.00052835
RP11-867G2.8	-1.96159	2.67613	16.1618	5.81566e-05	0.000528968
RUNX3	1.27103	3.97051	16.1432	5.87275e-05	0.000533814
RPL10A	-0.582811	9.94802	16.1366	5.89341e-05	0.000535343
RPL13A	-0.76526	11.3496	16.1232	5.93522e-05	0.000538791
GOSR1	0.839241	4.98794	16.1206	5.94326e-05	0.000539172
RP11-620J15.1	-5.87595	0.240043	16.1163	5.95686e-05	0.000540055
CXCL3	3.88796	3.51917	16.1034	5.99774e-05	0.000543409
ORAOV1	1.22739	3.9724	16.0983	6.01386e-05	0.000544517
AC011558.5	-0.851317	5.74267	16.0912	6.03638e-05	0.000546202
ABHD14B	-0.809734	5.17881	16.0858	6.05376e-05	0.000547422
MSN	-0.626309	9.77739	16.0822	6.06519e-05	0.0005481
CSTA	-2.35492	7.15006	16.0779	6.07895e-05	0.000548989
JUP	-0.815306	6.31723	16.0604	6.13541e-05	0.00055373
RPL15P3	-0.913435	3.62946	16.0553	6.15181e-05	0.00055482
AKR1C1	3.06038	2.14633	16.0542	6.15541e-05	0.00055482
KANK1	2.47944	3.07061	16.0501	6.16881e-05	0.000555569
HDAC9	-0.892207	6.66635	16.0479	6.17585e-05	0.000555569
PDLIM5	0.782724	6.28087	16.0475	6.17729e-05	0.000555569
EIF6	0.471657	7.11684	16.0467	6.17996e-05	0.000555569
YBX3	1.01202	4.92939	16.0456	6.18358e-05	0.000555569
C1orf162	-0.724131	8.11199	16.0419	6.19565e-05	0.000556297
XX-FW83563B9.5	-0.752499	5.90598	16.0334	6.22342e-05	0.000558431
UQCC2	0.691078	5.82312	16.0282	6.24071e-05	0.000559623
ARHGDIB	-0.622556	10.7007	16.0186	6.2723e-05	0.000562096
TNFRSF10C	1.97455	2.00925	15.998	6.3408e-05	0.000567871
SDSL	1.54829	3.12632	15.9968	6.34489e-05	0.000567874
AC096663.1	-1.75316	2.68404	15.9895	6.36932e-05	0.000569696
SMOX	1.73766	3.31955	15.9877	6.37559e-05	0.000569892
SLC35F5	0.922429	4.78838	15.9852	6.38384e-05	0.000570265
NDUFA6	0.862027	5.52005	15.9736	6.42333e-05	0.000573427
BLOC1S5	-0.905632	4.77603	15.9521	6.49664e-05	0.000579601
MCM7	-0.65039	8.89166	15.9438	6.52508e-05	0.000581768
SERP1	-0.422114	8.52797	15.9395	6.54009e-05	0.000582734
AP003774.4	-2.82909	2.31051	15.9345	6.55741e-05	0.000583906
CD33	-0.663392	6.92446	15.9167	6.61934e-05	0.000589045
TBL2	1.4219	5.89536	15.9084	6.64814e-05	0.000591232
NUS1	1.36672	3.05814	15.9056	6.6583e-05	0.00059176
C6orf106	1.04251	5.05225	15.903	6.66747e-05	0.000592198
C5orf45	1.14743	3.30916	15.8985	6.68315e-05	0.000593214
AGPAT5	1.08513	2.83167	15.8924	6.70477e-05	0.000594634
SLC4A7	1.44222	4.50772	15.8916	6.70765e-05	0.000594634
RPL18A	-0.442515	10.2623	15.8899	6.71371e-05	0.000594795
RIN3	-0.839617	6.09613	15.8788	6.75294e-05	0.000597892
SCAMP3	0.877156	5.60891	15.871	6.78111e-05	0.000599853
LRRC4	2.62076	0.826482	15.8703	6.78366e-05	0.000599853
NPC2	0.623888	7.72176	15.8654	6.80111e-05	0.000601016
HN1L	0.931794	6.12663	15.8468	6.86824e-05	0.000606564
NTSR1	2.68028	2.29505	15.8417	6.88693e-05	0.000607831
MRPS30	0.864	5.40141	15.8364	6.90596e-05	0.000609099
DHX58	1.79738	3.80262	15.8353	6.91e-05	0.000609099
PTER	1.00728	5.17599	15.8183	6.97255e-05	0.000614226
AP3D1	1.10751	5.84051	15.8115	6.99744e-05	0.00061603
THUMPD2	1.05626	4.40835	15.7965	7.05318e-05	0.000620547
POMGNT1	1.50139	3.1869	15.7891	7.08083e-05	0.000622588
MND1	-1.23659	4.69192	15.7828	7.10463e-05	0.000624288
EFCAB2	-1.13411	3.48789	15.7632	7.17856e-05	0.000630388
TSPAN14	-0.742962	6.37377	15.7467	7.24143e-05	0.00063551
SEPT8	1.90812	3.22647	15.7204	7.34289e-05	0.000644011
MRTO4	0.722368	6.27079	15.7105	7.38123e-05	0.000646826
PRDM1	2.49319	4.4636	15.7098	7.38424e-05	0.000646826
CTD-2245O6.1	-3.34343	0.511498	15.7061	7.39846e-05	0.000647666
TNFRSF10D	2.98494	3.16265	15.7007	7.41977e-05	0.000649126
GPRIN3	1.60123	5.20315	15.6612	7.57646e-05	0.000662419
RP11-728F11.4	1.84499	3.86378	15.6502	7.62058e-05	0.00066586
RP11-265D17.2	1.68376	1.62782	15.6369	7.67438e-05	0.000670143
PGM2	-0.612428	6.72312	15.626	7.71874e-05	0.000673596
ZNF85	-1.65378	1.05668	15.6206	7.74049e-05	0.00067484
TMEM104	-0.860726	4.97537	15.619	7.74736e-05	0.00067484
AC069257.4	5.11527	5.05827	15.6189	7.74747e-05	0.00067484
POLE3	-0.762281	7.91958	15.6064	7.799e-05	0.000678893
CBR3	1.98834	2.8344	15.6053	7.80371e-05	0.000678893
AP2M1	0.63857	8.64224	15.596	7.842e-05	0.000681801
BZRAP1	-2.47284	3.06707	15.5757	7.92652e-05	0.000688721
BSPRY	-4.1572	1.59326	15.5494	8.03764e-05	0.000697942
CEP170	1.3566	3.58908	15.5377	8.08764e-05	0.000701848
TOP1MT	-0.652501	6.19661	15.524	8.14653e-05	0.000705977
EBNA1BP2	0.807151	6.82418	15.5233	8.14966e-05	0.000705977
DLAT	0.664216	6.2074	15.5231	8.15035e-05	0.000705977
LRRC8C	-0.870721	5.70741	15.5144	8.1879e-05	0.00070879
DLGAP4	0.968133	4.69515	15.508	8.21589e-05	0.000710774
BCL2L10	-3.70192	0.440339	15.5014	8.24463e-05	0.000712819
C17orf62	-0.843281	7.64979	15.4928	8.282e-05	0.000715608
FAM114A1	1.37142	3.42533	15.4892	8.29792e-05	0.000716368
STX1A	3.6508	1.07794	15.4885	8.30104e-05	0.000716368
AFAP1	3.9039	2.14757	15.4867	8.30857e-05	0.000716575
SFT2D1	0.459683	6.71567	15.4643	8.40779e-05	0.000724687
CRTAP	-0.739632	7.95247	15.4552	8.44826e-05	0.000727726
RP11-262H14.1	-1.62122	1.31241	15.4526	8.46015e-05	0.000728302
TMEM33	1.0426	6.92995	15.4501	8.47115e-05	0.000728801
RP4-604A21.1	-0.832213	6.59195	15.4455	8.49195e-05	0.000730141
IRF8	-0.929007	10.1063	15.4256	8.58185e-05	0.000737417
GBGT1	1.61581	2.9916	15.4234	8.59164e-05	0.000737805
WDR4	0.729012	5.25669	15.4162	8.62465e-05	0.000739761
MYL4	-4.40464	0.171927	15.4151	8.62952e-05	0.000739761
DIS3L	-1.01681	5.56185	15.4144	8.63301e-05	0.000739761
GCNT1	-1.27747	5.15733	15.4129	8.63954e-05	0.000739761
SERPINB2	-2.63044	4.98458	15.4126	8.64086e-05	0.000739761
RP11-1018J11.2	-2.14021	2.35191	15.4061	8.6707e-05	0.00074121
RPL34	-0.664385	9.92084	15.406	8.67119e-05	0.00074121
RSPH3	0.951418	3.70231	15.4055	8.67368e-05	0.00074121
PLSCR1	0.706634	6.6117	15.3921	8.7353e-05	0.000746021
PPIC	4.87226	3.45796	15.3904	8.74314e-05	0.000746234
CYYR1	-3.16268	3.17825	15.3857	8.76472e-05	0.00074762
REPIN1	0.977699	4.37418	15.3815	8.7843e-05	0.000748834
FABP5	0.720516	5.80384	15.3801	8.79114e-05	0.00074896
RP11-297C4.1	-1.61025	2.30725	15.3675	8.84993e-05	0.00075351
TTC28-AS1	-1.46499	2.93994	15.366	8.85673e-05	0.000753631
C1orf122	1.47901	3.29959	15.3629	8.87155e-05	0.000754432
PTDSS1	-0.621305	8.11934	15.3586	8.89141e-05	0.000755662
TIFAB	-1.29206	5.07921	15.3535	8.91559e-05	0.000757257
NLRP3	-0.858473	7.06107	15.3494	8.93504e-05	0.000758448
S100A3	5.15507	4.99236	15.3274	9.0394e-05	0.000766841
PDIA3	0.64198	9.61398	15.3222	9.06442e-05	0.000768498
TNFRSF8	-2.48909	2.62195	15.3155	9.09667e-05	0.000770765
ZNF492	-3.91814	0.193256	15.3073	9.13646e-05	0.000773668
F2RL1	-2.61435	2.77686	15.2821	9.25889e-05	0.000783561
DGKH	2.32272	0.897222	15.2786	9.27595e-05	0.00078453
NKG7	-1.24633	6.22943	15.2583	9.37622e-05	0.000792531
USP39	-0.593481	6.91955	15.2548	9.3939e-05	0.000793547
AC074389.9	1.76588	0.873916	15.2466	9.43488e-05	0.000796527
LILRA5	-2.01214	2.67756	15.2349	9.49308e-05	0.000800957
PLXNA2	3.79191	2.12039	15.2311	9.51221e-05	0.000802087
SLK	1.09618	4.51291	15.2116	9.61099e-05	0.000809928
KAT7	-0.801606	5.90898	15.209	9.62453e-05	0.000810581
AC006032.1	-2.05841	1.14537	15.1993	9.67393e-05	0.000814252
AC079325.6	-0.961664	4.30006	15.196	9.69103e-05	0.0008152
RPS16	-0.62717	10.0093	15.1935	9.70354e-05	0.000815762
HLA-DPA1	-0.928949	9.2991	15.192	9.71132e-05	0.000815926
NFKB2	1.5532	2.8254	15.1667	9.84229e-05	0.000826434
POLD3	-0.769967	5.66824	15.1571	9.89267e-05	0.000830165
BICD1	1.5179	3.77339	15.1466	9.94764e-05	0.000834278
DCPS	-0.665518	6.24192	15.1421	9.97136e-05	0.000835766
STAC3	-1.69163	3.47004	15.1405	9.98004e-05	0.000835993
CCL4	2.35476	1.97599	15.1375	9.99563e-05	0.000836797
AKAP6	4.05601	3.90448	15.1354	0.000100071	0.000837257
PLEKHG1	2.40062	0.915165	15.1289	0.000100415	0.00083963
C10orf105	-3.32392	2.19186	15.114	0.000101209	0.000845767
RP1-56K13.3	0.755568	5.1997	15.1084	0.000101509	0.000847768
C19orf59	-1.93394	5.47371	15.0971	0.000102122	0.000852373
DOCK1	1.99233	2.92622	15.094	0.000102286	0.000853236
CRIP3	-1.84267	2.46882	15.0924	0.000102375	0.000853467
S1PR4	-1.15315	4.39585	15.0728	0.000103444	0.000861794
SEL1L	0.828941	5.61935	15.071	0.000103539	0.000861794
RAB33B	-1.37654	3.80547	15.0707	0.000103558	0.000861794
BPI	-2.35407	5.30411	15.0594	0.000104182	0.000866472
CEACAM4	-2.08372	1.90639	15.0526	0.000104554	0.000869051
AMICA1	-0.771715	8.51537	15.0334	0.000105627	0.000877441
FRMD4A	3.04974	3.67441	15.0154	0.000106635	0.000885289
PRDX1	0.756071	8.98929	15.0054	0.000107206	0.000889505
TMEM198B	1.7397	2.48449	15.0034	0.000107318	0.00088991
FGR	-1.02571	8.22933	14.9948	0.000107808	0.000893436
RPLP0	-0.62671	11.7254	14.9864	0.000108289	0.000896892
MCM4	-0.676893	8.19517	14.9849	0.000108374	0.000896989
MB	4.59111	0.711729	14.984	0.000108429	0.000896989
SEC61A2	0.74787	4.85107	14.9786	0.000108735	0.000898992
RP11-290D2.6	-0.598036	7.86781	14.9635	0.000109613	0.000905713
TCF4	0.742142	6.73096	14.9567	0.000110007	0.000908438
RNF138	-0.827833	6.31917	14.9464	0.00011061	0.00091269
OAF	1.47714	2.78313	14.9457	0.000110653	0.00091269
SLC43A1	-0.992517	5.35343	14.9436	0.000110771	0.000913127
TPI1	0.483323	10.3281	14.9356	0.000111242	0.000916466
DIP2C	4.25274	1.21647	14.9217	0.000112069	0.00092274
MTCH1	0.987438	4.98206	14.9182	0.000112274	0.00092388
NSMF	-0.969637	3.77981	14.9165	0.000112379	0.000924201
NDUFB6	0.598698	6.81211	14.9089	0.000112831	0.000927376
STAT6	-0.759002	6.79695	14.9059	0.000113011	0.000928307
ST3GAL4	-1.25633	4.42293	14.9044	0.000113098	0.000928481
HIVEP3	1.43841	4.2568	14.8945	0.000113692	0.000932808
NISCH	-0.872388	5.26938	14.8851	0.000114263	0.000936942
SLC38A5	0.848729	5.24856	14.8838	0.000114339	0.00093702
MOCOS	2.98869	0.47249	14.8793	0.000114617	0.000938561
RPL27A	-0.77287	10.5103	14.8785	0.000114662	0.000938561
ATP5I	1.02698	6.7108	14.8708	0.000115134	0.000941877
CYB561	1.53787	3.28527	14.8615	0.000115699	0.000945945
RPL11	-0.840289	10.359	14.835	0.000117339	0.000958796
POTEF	-1.50831	3.17821	14.8275	0.000117808	0.000961651
SIRPB1	-1.47623	5.33815	14.8272	0.000117826	0.000961651
PRRG4	-1.68877	2.96524	14.8039	0.00011929	0.000972759
MPG	0.545161	6.37617	14.8033	0.000119326	0.000972759
EPS15	-0.633846	7.06017	14.7869	0.000120368	0.000980683
GATA1	-2.83739	2.4503	14.7848	0.000120504	0.000981217
UBE2M	1.3225	2.37741	14.7835	0.000120589	0.000981337
MCTP2	-3.0529	2.59678	14.7762	0.000121054	0.00098366
HSPD1	0.659624	8.96495	14.7761	0.000121061	0.00098366
FAM210A	1.22106	5.42073	14.7757	0.000121085	0.00098366
RP11-390F4.8	-1.29913	3.391	14.7708	0.0001214	0.000985646
DGKI	5.22664	3.05641	14.764	0.000121842	0.000988661
ELOVL5	-0.646343	7.9734	14.7562	0.000122344	0.000992156
DES	-5.16378	1.56514	14.7493	0.00012279	0.000995199
NFE2L3	1.76643	2.99199	14.7479	0.000122887	0.000995409
LRRC75A	-0.591974	9.69975	14.7305	0.000124026	0.00100405
SUSD3	-1.20317	5.34542	14.7227	0.000124541	0.00100763
ITGA6	1.69647	3.32017	14.7153	0.000125029	0.00101067
SLC25A4	1.83831	3.21481	14.7148	0.00012506	0.00101067
RP11-139E24.1	-1.00485	3.55609	14.7108	0.000125324	0.00101221
EIF2S1	0.715498	7.68194	14.7097	0.000125398	0.00101223
COL6A1	5.81029	5.43201	14.7069	0.000125583	0.00101314
ATP13A3	1.65691	4.38873	14.7046	0.000125736	0.00101379
EEF1AL9	-1.6587	2.1516	14.6623	0.000128594	0.00103624
RP11-467L13.7	1.88221	2.18637	14.6532	0.000129213	0.00104062
PDGFRL	3.21112	0.60372	14.6262	0.000131079	0.00105504
PPP2CB	1.41252	2.73435	14.6079	0.000132358	0.00106472
TROAP	-0.793694	5.06816	14.6036	0.000132661	0.00106655
RP11-258C19.3	-1.55539	2.62083	14.5996	0.000132943	0.0010682
RP4-547C10.1	-1.749	2.63479	14.5954	0.000133239	0.00106997
RP11-498C9.3	0.74552	5.52663	14.5849	0.000133987	0.00107536
UBAC2	-0.805262	6.83904	14.5746	0.000134715	0.00108058
HELZ2	2.00553	2.05305	14.5685	0.000135155	0.00108349
CXXC1	-0.616601	5.88614	14.5644	0.000135451	0.00108467
ARHGEF10L	-1.16918	5.09067	14.5634	0.000135524	0.00108467
HSPA4	0.541632	7.39262	14.5632	0.000135536	0.00108467
TRGC2	-2.94537	2.23342	14.5585	0.000135874	0.00108676
ARL10	1.10431	3.52645	14.5553	0.000136104	0.00108798
GNA15	0.789285	6.68957	14.5491	0.000136554	0.00109095
FOLR2	-1.90292	3.63031	14.5452	0.000136835	0.00109257
CTD-2545M3.2	1.36637	1.62175	14.5363	0.000137484	0.00109713
LTA4H	-0.740657	8.73743	14.5326	0.000137758	0.00109853
SCN9A	1.78608	4.23123	14.5317	0.000137817	0.00109853
SLC9A7	1.62049	4.0612	14.5166	0.000138928	0.00110676
ITGA4	-1.07416	6.39005	14.5145	0.000139083	0.00110735
MECOM	-2.95908	2.29475	14.5135	0.000139161	0.00110735
RP11-903H12.3	-1.50705	2.06492	14.5113	0.000139319	0.00110797
KLRG1	-1.59164	4.65756	14.4991	0.000140227	0.00111456
KB-1208A12.3	-0.891686	9.58376	14.4968	0.000140398	0.00111529
BCAR3	1.71992	2.87768	14.4889	0.000140987	0.00111933
RAB5A	0.763697	5.77671	14.4806	0.000141614	0.00112367
TUBB	-0.7034	7.75587	14.4529	0.000143709	0.00113965
CRELD2	0.901042	5.6762	14.4429	0.000144476	0.00114509
LMAN1	0.69794	6.19224	14.4415	0.000144583	0.00114528
PEMT	0.844574	4.96231	14.4252	0.000145835	0.00115455
NGFR	-3.06303	0.664707	14.4206	0.000146193	0.00115673
PLEKHJ1	-0.50928	7.06568	14.4118	0.000146878	0.00116149
BTBD19	2.31918	1.82601	14.4106	0.000146975	0.0011616
TFEC	0.767718	5.44449	14.4027	0.000147588	0.00116579
FXYD5	-0.629024	8.24588	14.4016	0.00014768	0.00116586
TBC1D2B	1.68613	4.36123	14.3972	0.000148023	0.0011679
RP11-507J18.2	1.54696	2.21892	14.3954	0.000148168	0.00116839
SEMA7A	2.5581	1.97874	14.3933	0.000148325	0.00116897
PCCA	1.01065	4.80964	14.3798	0.000149398	0.00117676
PDXK	1.05943	5.10789	14.3718	0.000150035	0.00118112
GAB1	-2.3187	2.01571	14.3692	0.000150238	0.00118205
IL1RN	0.947581	6.84508	14.3639	0.000150666	0.00118475
CYB5R4	-0.688154	6.39034	14.3547	0.000151403	0.00118988
SDF4	1.03022	4.33581	14.3507	0.000151721	0.00119171
GLIPR1	-0.660806	8.26948	14.2992	0.00015593	0.00122408
RPL30	-0.901693	10.2235	14.2869	0.000156955	0.00123082
CTD-2545G14.6	-0.679255	5.29417	14.2868	0.000156965	0.00123082
ST3GAL4-AS1	-1.30869	3.2022	14.2704	0.000158336	0.00124088
PARP8	-1.29248	5.50677	14.268	0.000158536	0.00124175
ZNF84	-1.44228	3.96428	14.2627	0.000158986	0.00124457
ZNF266	-1.89102	4.24524	14.2445	0.000160527	0.0012555
RP11-296L22.8	-2.62894	1.989	14.2441	0.000160561	0.0012555
GBE1	0.799816	5.98499	14.2308	0.000161701	0.00126371
NLRP12	-1.85781	4.38891	14.2204	0.000162597	0.00127
CFLAR	0.713585	6.66268	14.2077	0.000163699	0.0012779
MANBAL	1.06304	4.21817	14.2057	0.000163872	0.00127853
PLOD3	0.603285	6.02264	14.1883	0.000165395	0.00128969
AC093726.6	-1.3003	3.74284	14.1798	0.000166147	0.00129484
IGF2BP2	-1.08952	3.13543	14.1787	0.000166245	0.00129488
PPARGC1B	1.27508	4.19248	14.1768	0.000166413	0.00129547
CCDC138	-1.64663	3.73975	14.1743	0.000166628	0.00129642
LRRK2	-1.37623	5.306	14.1475	0.000169018	0.00131412
ENTPD7	-0.923989	4.35997	14.1467	0.000169091	0.00131412
SLC35A1	-1.0938	3.08471	14.1368	0.000169985	0.00132033
RP11-455F5.5	-1.01752	3.82289	14.1284	0.000170747	0.00132501
ANG	-1.83282	2.07546	14.1278	0.000170802	0.00132501
MRPL46	1.26902	3.86871	14.127	0.000170871	0.00132501
EEF1D	-0.515703	8.07947	14.1259	0.000170976	0.00132509
TSC22D1	1.20187	5.08858	14.1204	0.000171476	0.00132758
DOT1L	1.09005	3.86824	14.1203	0.000171487	0.00132758
MIF4GD	-0.816878	6.23213	14.1093	0.000172487	0.00133458
SPP1	6.46397	11.0102	14.1008	0.000173272	0.00133992
CTD-2369P2.4	0.923953	2.88042	14.0981	0.000173521	0.00134109
SPAG17	2.21682	1.88488	14.0964	0.00017368	0.00134131
FERMT2	3.65335	1.28512	14.0957	0.000173741	0.00134131
MARCH1	-1.01657	6.69654	14.0901	0.000174259	0.00134457
CTSK	5.6568	9.1804	14.0866	0.000174579	0.00134561
SLC12A2	1.35507	3.45948	14.0866	0.000174586	0.00134561
TAF13	1.04891	3.40094	14.0761	0.000175565	0.00135241
YIF1A	0.66437	5.94938	14.072	0.00017594	0.00135396
FGD4	-1.10641	4.36691	14.0718	0.00017596	0.00135396
CLSTN3	2.25065	2.68414	14.065	0.000176598	0.00135812
HNMT	0.842831	6.35282	14.059	0.000177162	0.00136171
TXNL1	0.516905	6.73049	14.0499	0.00017802	0.00136756
SPTLC2	-1.19647	6.18928	14.0487	0.000178137	0.0013677
IVNS1ABP	0.712254	7.27193	14.0371	0.00017924	0.00137541
RP3-344J20.2	-1.76629	1.20362	14.0343	0.000179508	0.00137672
XXbac-BPG252P9.9	-0.684781	6.11371	14.0293	0.000179987	0.00137964
IL2RA	3.59891	0.863693	14.0235	0.000180543	0.00138314
ATP13A1	0.998215	5.18305	14.0189	0.000180982	0.00138564
ARPP19	0.920012	5.84709	14.018	0.000181067	0.00138564
VIPR1	-3.58798	1.25696	14.0065	0.000182183	0.00139341
ZNF697	3.18337	1.05713	13.9964	0.000183161	0.00140013
TBKBP1	2.53268	1.09758	13.9899	0.000183794	0.00140379
CALR	0.62351	8.55292	13.9894	0.000183841	0.00140379
UBA7	-1.40776	5.64849	13.9877	0.000184012	0.00140433
GTF3C5	-0.432893	6.56326	13.967	0.000186044	0.00141885
TYMS	-0.75353	7.78357	13.9663	0.000186117	0.00141885
STMN3	-3.37237	1.30468	13.9502	0.000187716	0.00143015
DCAF7	-0.684925	7.46127	13.9493	0.000187804	0.00143015
RPS3	-0.673051	11.3668	13.9415	0.000188585	0.00143532
RP11-310H4.4	-1.92098	0.647099	13.9371	0.000189028	0.00143748
EIF4G1	0.57291	7.76199	13.9367	0.000189075	0.00143748
SULF2	-1.45465	5.81941	13.9329	0.000189449	0.00143954
CRYGD	-2.22323	0.493263	13.9131	0.000191459	0.00145403
PMEPA1	2.39338	0.736594	13.911	0.000191671	0.00145485
RP11-466H18.1	-1.12397	3.37351	13.9087	0.000191904	0.00145583
EVI2B	-0.565422	7.30961	13.906	0.000192183	0.00145715
MIF-AS1	0.404961	7.85311	13.904	0.000192385	0.00145778
GGA2	-0.805175	5.71281	13.9032	0.000192473	0.00145778
MAST4	1.85901	3.10187	13.9014	0.000192653	0.00145835
ZNF429	-1.61926	2.71684	13.8889	0.000193941	0.0014673
ZC2HC1A	-2.09949	2.91162	13.8868	0.000194158	0.00146779
CREB3L2	0.77276	4.95223	13.8862	0.000194216	0.00146779
KCTD9	1.89696	3.05483	13.8755	0.000195324	0.00147468
HMGN3	-0.51412	7.2632	13.8754	0.000195338	0.00147468
PALD1	1.6375	3.93934	13.87	0.000195897	0.0014781
HLA-DMB	-0.664487	5.83859	13.8643	0.000196497	0.00148183
CFAP157	0.730615	4.05521	13.8445	0.000198577	0.00149671
KHNYN	-0.643836	5.98401	13.8417	0.000198878	0.00149817
DENND5A	-1.11005	5.2264	13.8275	0.000200383	0.0015087
GPAA1	0.643886	7.08542	13.8157	0.00020164	0.00151614
LRP3	-2.2881	2.36277	13.8153	0.00020169	0.00151614
S100A12	-1.90153	7.54103	13.8152	0.000201696	0.00151614
RP11-112J1.1	-1.0583	2.60371	13.7936	0.00020403	0.00153286
PKN1	-0.568427	6.48514	13.7908	0.000204337	0.00153311
TRMO	-0.87743	4.45919	13.7905	0.000204371	0.00153311
AC004066.1	-1.14253	1.64411	13.7903	0.000204392	0.00153311
PDE6G	-1.07142	3.5049	13.7688	0.000206739	0.00154988
SH2D4A	3.00587	1.84471	13.761	0.000207605	0.00155553
MED29	-0.60186	5.76669	13.7501	0.000208807	0.00156366
ANP32B	-0.505174	8.21228	13.7492	0.000208912	0.00156366
AC113189.5	0.877859	4.54437	13.7481	0.000209027	0.00156368
AMDHD2	0.84261	3.65651	13.7336	0.00021065	0.00157498
CTA-150C2.16	1.20342	2.62195	13.729	0.000211174	0.00157805
CIAPIN1	0.673412	6.65377	13.7254	0.000211579	0.00158023
TSPAN3	0.488643	7.27985	13.7224	0.000211917	0.00158192
RAF1	-0.675745	7.03609	13.715	0.000212746	0.00158726
VNN1	1.01551	4.39183	13.7131	0.000212966	0.00158805
MR1	-0.728384	5.26964	13.7009	0.000214347	0.0015975
VNN2	-2.0344	4.23224	13.6853	0.000216137	0.00160998
MRPL15	0.610589	6.63692	13.679	0.000216867	0.00161431
STXBP2	-0.725686	6.5146	13.6783	0.000216949	0.00161431
LIN7A	-2.52302	2.28572	13.6642	0.00021858	0.00162558
PPP2R3A	3.1011	3.33616	13.6608	0.000218983	0.00162705
USP12	1.2258	2.93095	13.6605	0.00021901	0.00162705
COQ3	1.12466	4.24802	13.6514	0.00022008	0.00163413
RP11-184M15.1	5.1901	1.26682	13.6198	0.000223817	0.00166099
RP11-214N15.5	-2.00649	1.55865	13.6034	0.000225779	0.00167339
ZNF330	-0.743489	5.67756	13.6033	0.000225782	0.00167339
FRMD6	-4.08962	0.760569	13.6028	0.000225846	0.00167339
RRP1	1.14406	5.69616	13.5954	0.000226737	0.0016791
PAFAH1B1	0.893257	5.29805	13.5868	0.000227776	0.00168591
STAP2	3.41405	1.74909	13.5793	0.000228698	0.00169144
NT5C2	-0.655058	6.73786	13.5787	0.000228766	0.00169144
TKFC	-0.546648	6.4601	13.5751	0.000229211	0.00169384
B4GALT1	1.07405	6.84829	13.5686	0.000230001	0.00169878
PRELID1	0.510157	8.12588	13.5633	0.000230648	0.00170266
EIF4EBP2	-0.632751	6.5126	13.5617	0.000230849	0.00170324
TBC1D10A	0.909633	3.37496	13.5534	0.00023187	0.00170988
AVL9	0.974399	4.91013	13.5514	0.000232114	0.00171077
FAM118B	-0.671638	5.44333	13.546	0.000232784	0.00171481
ALDH1A2	2.52711	1.99364	13.5437	0.000233078	0.0017153
CCDC124	0.766724	6.3407	13.5435	0.000233096	0.0017153
NUDT14	0.719836	4.23147	13.5367	0.000233948	0.00172066
MARS2	1.56618	4.77031	13.53	0.000234782	0.00172589
HOXA-AS3	-2.97605	1.35266	13.5216	0.000235829	0.00173267
DZIP1	-3.54025	0.50233	13.516	0.000236543	0.00173701
AC007250.3	-1.16663	2.20731	13.5106	0.000237219	0.00174072
LMO4	0.905882	4.97753	13.51	0.000237297	0.00174072
SLC22A15	-2.64449	1.33876	13.4913	0.000239669	0.00175719
MYL5	0.880513	4.73573	13.4852	0.000240456	0.00176204
ATG10	-0.776746	9.2414	13.4838	0.000240628	0.00176238
CTSD	0.761131	6.6641	13.4548	0.00024438	0.00178892
ITPR1	1.13787	6.32421	13.4489	0.000245151	0.00179362
KIFC1	-0.842201	4.60986	13.4476	0.000245321	0.00179393
WDR48	-1.21212	5.827	13.4448	0.000245691	0.0017957
RRNAD1	1.32293	2.75068	13.4376	0.000246632	0.00180164
AC004073.2	-1.74758	0.760135	13.4357	0.000246878	0.00180249
SENP5	1.48853	5.62989	13.4216	0.000248749	0.00181521
PNPLA1	-2.68572	2.70013	13.4198	0.000248976	0.00181592
PELI1	1.14259	4.53662	13.4068	0.00025072	0.00182768
TM9SF3	0.770516	5.54504	13.4029	0.000251229	0.00183044
PIEZO1	0.720213	6.05221	13.3997	0.000251659	0.00183255
PRMT2	-0.440137	6.9618	13.3988	0.000251781	0.00183255
GPR65	-0.714038	5.63521	13.3834	0.000253867	0.00184677
OSCP1	2.54243	1.83936	13.3765	0.000254797	0.00185258
CPXM1	-1.73998	4.87719	13.3746	0.000255061	0.00185353
NDUFS5	0.422469	7.43689	13.372	0.000255407	0.00185508
RALB	0.750138	6.64419	13.369	0.000255812	0.00185706
MREG	3.10087	2.06775	13.367	0.000256088	0.0018581
HBB	-1.54303	9.03916	13.3577	0.000257365	0.0018664
UBA5	1.59963	5.08348	13.3515	0.000258214	0.00187159
ZNF75A	-1.08593	3.53713	13.3339	0.000260656	0.00188831
RP11-761I4.4	-0.889862	3.50217	13.3301	0.000261177	0.0018911
OCSTAMP	5.58339	3.85669	13.3212	0.000262425	0.00189915
OSBPL5	-2.61003	3.60926	13.3154	0.00026323	0.00190376
RP11-161H23.5	0.65391	7.45159	13.3147	0.000263334	0.00190376
RASSF8	2.92104	1.1773	13.3075	0.000264348	0.00191011
POTEKP	-1.57864	2.25354	13.302	0.000265118	0.00191468
MRPS10	0.550296	6.21788	13.2986	0.000265609	0.00191681
POTEI	-2.34664	1.02882	13.298	0.000265687	0.00191681
JOSD2	0.712517	4.41065	13.2963	0.000265931	0.00191716
MSC	3.80261	2.64923	13.2957	0.000266009	0.00191716
GANC	-0.639748	5.42034	13.2942	0.000266231	0.00191777
ICAM4	-1.74764	3.48487	13.2833	0.000267785	0.00192797
SPATS2L	1.364	4.67156	13.2644	0.000270499	0.00194651
LAMA5	0.72129	5.21377	13.2599	0.000271147	0.00195017
POLR3K	0.574245	5.36714	13.2539	0.00027201	0.00195537
GPR84	1.21174	4.98636	13.25	0.000272582	0.00195847
GCAT	-1.44586	4.56643	13.2454	0.000273257	0.00196231
CACUL1	0.985166	5.7831	13.2425	0.000273668	0.00196426
DYNLT1	0.673634	5.9811	13.2397	0.000274089	0.00196627
CA8	-4.29654	1.49601	13.2374	0.000274413	0.00196759
RP11-88E10.5	-1.55098	2.40266	13.2259	0.000276109	0.00197874
SIPA1L2	2.55618	2.01572	13.2099	0.000278474	0.00199466
NDUFB5	0.472279	7.21104	13.207	0.000278907	0.00199674
RP11-702B10.2	5.38441	2.12579	13.1988	0.000280131	0.00200448
TCEANC2	-0.86484	4.66516	13.1935	0.000280915	0.00200906
NOC2L	0.671659	7.25222	13.1878	0.00028178	0.00201323
U47924.6	-2.36453	0.897683	13.1877	0.000281786	0.00201323
MRPL36	0.667057	5.23708	13.1843	0.0002823	0.00201587
RPS23	-0.814692	10.5843	13.183	0.000282508	0.00201633
COX6A1	0.452021	6.63541	13.173	0.000284012	0.00202603
LASP1	0.592213	7.27115	13.1612	0.000285804	0.00203777
RP5-1097F14.1	-1.86818	1.06397	13.1599	0.00028601	0.0020382
CDC6	-0.785085	5.91176	13.1439	0.000288457	0.00205459
PTK2B	-0.532308	7.31331	13.1389	0.000289231	0.00205906
ACO2	0.605411	8.09602	13.1329	0.000290148	0.00206454
TGM3	5.36324	1.35982	13.1119	0.000293433	0.00208685
EEF1A1P5	-0.966581	2.2496	13.1038	0.000294703	0.00209482
KDELC2	-1.10888	4.1564	13.1024	0.00029492	0.00209529
RP11-661A12.8	-0.530162	7.26328	13.094	0.000296239	0.0021036
SLFN5	1.70964	3.75371	13.0894	0.000296971	0.00210755
P4HA3	1.55206	1.25483	13.0886	0.000297097	0.00210755
UVRAG	-0.911378	5.46103	13.0847	0.000297715	0.00211086
RP11-502I4.1	-0.926201	3.26793	13.0808	0.000298344	0.00211425
GMDS	-0.809143	4.80226	13.0733	0.000299531	0.00212159
ANXA2P2	0.768425	3.79086	13.0646	0.000300924	0.00213038
COL5A2	4.27638	1.72229	13.062	0.000301344	0.00213227
PHACTR2	0.961238	4.97608	13.0585	0.000301915	0.00213523
RP11-746M1.1	0.837749	5.25685	13.0551	0.000302459	0.002138
ARL5C	-4.21825	0.744353	13.0513	0.000303066	0.00214121
ADA	-1.09513	5.87564	13.0437	0.000304305	0.00214888
DCAF11	-0.639939	4.89304	13.0404	0.000304851	0.00215164
NDUFV3	0.4961	6.42195	13.0326	0.000306111	0.00215945
GIMAP2	-0.857705	4.97224	13.0286	0.000306762	0.00216295
ATP1A1OS	0.57788	5.10586	13.0188	0.000308374	0.00217322
BCCIP	0.679458	7.00084	13.0093	0.000309946	0.0021832
ATP6AP2	0.591616	8.21713	13.0055	0.000310572	0.00218651
NFAT5	1.35253	4.12538	13.0038	0.000310862	0.00218745
SNHG6	-0.864987	6.41664	12.9959	0.000312173	0.00219557
MANF	0.780843	5.24637	12.9894	0.000313254	0.00220207
ABLIM3	4.69638	0.751945	12.9857	0.000313887	0.00220475
ESD	-0.862061	7.43591	12.9853	0.000313952	0.00220475
ARHGEF40	-2.30568	3.15839	12.963	0.000317702	0.00222997
ZCCHC14	2.35568	1.37923	12.9553	0.00031901	0.00223803
CKAP4	-2.18233	4.62307	12.9442	0.000320908	0.00225022
RPS27	-0.716034	10.1323	12.9401	0.000321626	0.00225412
SLC35F2	1.13377	5.75477	12.9232	0.000324541	0.00227255
VEGFB	1.20653	2.31937	12.9229	0.00032458	0.00227255
SIDT2	-1.71264	4.90786	12.9179	0.000325456	0.00227754
[truncated: 2,000 more rows]

## Sheet: BRAF_V600E GFP-vs CTRL
	logFC	logCPM	LR	PValue	FDR
MYEOV	6.0879	3.07684	133.317	7.7074e-31	1.07819e-26
MMP1	8.19448	4.37192	87.4054	8.84069e-21	6.18362e-17
FSCN1	1.98665	6.03967	72.1276	2.01722e-17	9.40628e-14
HSPB7	5.76954	2.61411	71.2866	3.08931e-17	1.08041e-13
REM1	7.3975	3.71821	64.8041	8.27282e-16	2.31457e-12
IL4I1	2.54004	5.99052	54.8452	1.3041e-13	3.04051e-10
MT1H	5.78129	1.43745	47.541	5.38666e-12	1.07649e-08
MMP10	6.85427	2.9198	46.7597	8.02451e-12	1.40319e-08
NDRG4	4.69644	3.00868	45.2759	1.71138e-11	2.66006e-08
CAV2	4.82548	3.21399	45.0677	1.90342e-11	2.6627e-08
MMP3	7.09543	2.91679	44.7725	2.21306e-11	2.80947e-08
DCSTAMP	5.32578	3.68035	44.6056	2.41001e-11	2.80947e-08
IFI6	1.7471	7.04538	42.3653	7.57222e-11	8.14829e-08
ECM1	3.55024	2.58213	39.9602	2.59184e-10	2.43488e-07
SDC4	1.77397	5.2716	39.946	2.61085e-10	2.43488e-07
HYAL1	3.67061	2.61409	34.1348	5.14235e-09	4.49602e-06
CCL17	4.72066	1.42819	33.793	6.13006e-09	5.04432e-06
NT5E	4.91721	2.93531	33.2438	8.12977e-09	6.31819e-06
EBI3	2.79433	4.08957	33.085	8.82148e-09	6.49493e-06
PLEK2	3.97186	3.97096	32.8132	1.01455e-08	7.09629e-06
IL32	3.30227	1.20862	31.0313	2.53895e-08	1.69131e-05
PPM1N	1.91009	3.71213	30.1764	3.94475e-08	2.50832e-05
SDC2	3.70709	1.13126	30.058	4.19322e-08	2.55039e-05
RP11-725K16.4	4.47439	0.909625	29.8554	4.65505e-08	2.71331e-05
TNFRSF11B	5.8267	0.526829	29.2261	6.44062e-08	3.60391e-05
RFTN2	4.2594	3.45678	28.8518	7.81338e-08	4.2039e-05
OPTN	3.15929	2.67453	28.7457	8.25324e-08	4.2761e-05
IL22RA2	6.22977	2.6429	28.3358	1.01993e-07	5.09565e-05
CCND1	1.42201	6.43004	28.1691	1.11166e-07	5.3624e-05
SERPINB9	1.56097	6.06038	28.0149	1.20384e-07	5.6135e-05
ISG20	1.38092	3.72396	27.9427	1.24958e-07	5.63885e-05
RP11-760N9.1	5.754	1.17835	27.8133	1.33607e-07	5.84073e-05
SERPINE1	3.49849	2.9965	27.6819	1.42994e-07	6.06163e-05
SLC22A1	5.01434	1.05408	27.5844	1.50387e-07	6.0814e-05
C15orf48	2.09831	5.18249	27.5618	1.52155e-07	6.0814e-05
RP11-383J24.1	4.6268	0.622357	26.8743	2.17131e-07	8.43736e-05
ENPP2	2.99796	4.26049	26.386	2.79562e-07	0.000105697
CD40	1.33337	4.62055	25.9094	3.57821e-07	0.000131725
PPL	4.81502	2.23701	25.4766	4.47778e-07	0.000160615
STAT1	1.07367	7.7813	25.4124	4.62943e-07	0.000161903
TNIP3	5.55481	0.988624	25.1645	5.2641e-07	0.000179608
CXCL10	2.6694	4.5003	23.6998	1.12593e-06	0.000374374
TFPI2	4.02111	1.78982	23.6578	1.15077e-06	0.000374374
TEAD1	5.00815	0.778917	23.0639	1.5671e-06	0.000498229
DPP4	1.24397	5.08439	22.8369	1.76343e-06	0.000547601
RP11-519G16.5	2.11494	2.05711	22.7968	1.80067e-06	0.000547601
NDFIP2	2.69923	3.24831	22.6226	1.9715e-06	0.000586794
STEAP4	1.9638	5.29437	22.5552	2.04194e-06	0.000595098
IGFBP6	4.27941	1.65178	22.3455	2.27749e-06	0.00064025
OAS3	1.39979	5.82353	22.3363	2.28841e-06	0.00064025
PLS3	1.99397	4.8851	22.032	2.6814e-06	0.000735492
ARFGEF3	3.85784	1.38295	21.3957	3.73616e-06	0.0010051
CCL7	4.18966	0.494513	21.0546	4.46386e-06	0.00117821
LAP3	0.708694	7.72333	20.7704	5.17765e-06	0.0013413
MX1	1.40338	8.00414	20.6254	5.585e-06	0.00142052
CD276	2.09024	4.77576	20.5793	5.721e-06	0.00142913
HTRA3	1.62234	3.92087	20.4304	6.18399e-06	0.00151768
ACKR1	5.40165	1.77508	20.0801	7.42665e-06	0.00179123
TNFAIP6	2.7156	3.46466	20.0221	7.65512e-06	0.00181504
LAMP3	2.22059	5.23089	19.7714	8.72809e-06	0.00197952
LIF	3.66419	1.37001	19.7659	8.75299e-06	0.00197952
RAB7B	1.15462	5.66943	19.7615	8.77335e-06	0.00197952
CHI3L1	3.2062	1.79896	19.4379	1.03927e-05	0.00230766
MT1F	1.43505	2.71122	18.9687	1.32882e-05	0.00290452
IL1R1	-4.88709	1.49167	18.6448	1.57475e-05	0.0033891
MAOA	4.08921	2.49688	18.5057	1.69394e-05	0.00359039
LY6E	0.88155	5.14695	18.4171	1.77455e-05	0.00370511
PTPRK	3.16052	0.493715	17.8095	2.44158e-05	0.0049623
BIRC3	1.30881	5.59984	17.7908	2.46572e-05	0.0049623
CST6	3.69352	1.03049	17.7774	2.4831e-05	0.0049623
CRABP2	4.9263	1.794	17.6689	2.62893e-05	0.00517974
ANKRD22	2.11521	2.39889	17.5155	2.84974e-05	0.0055368
DSC2	3.05275	2.16024	17.324	3.15177e-05	0.00603974
GFPT2	4.48138	2.41187	16.9054	3.92896e-05	0.00742732
TRAF1	1.80101	4.53426	16.7186	4.33537e-05	0.00803011
ITGA3	3.13743	1.61714	16.704	4.3688e-05	0.00803011
PLEKHF1	2.9237	3.37336	16.6819	4.42004e-05	0.00803011
JAK3	0.894922	5.83956	16.6187	4.56976e-05	0.00810476
ISG15	1.11053	7.19088	16.6157	4.577e-05	0.00810476
THRB	2.19824	1.65183	16.4862	4.90059e-05	0.00856929
OASL	1.28394	4.67746	16.403	5.12033e-05	0.00883585
EMP2	2.8383	1.09873	16.3813	5.17935e-05	0.00883585
APCDD1L	4.33051	1.22182	16.2783	5.46865e-05	0.00917715
PRR29	-0.785564	5.31946	16.2638	5.51062e-05	0.00917715
RP11-481J2.2	3.65342	1.22431	16.1576	5.82855e-05	0.00941253
DBN1	1.39682	5.19712	16.1573	5.82942e-05	0.00941253
GBP2	1.18582	5.01246	16.1494	5.85381e-05	0.00941253
CD274	3.36516	1.96457	15.9651	6.45218e-05	0.0102568
OAS2	1.14326	6.82635	15.7205	7.34244e-05	0.0115408
AP001610.5	1.38469	5.07891	15.6652	7.56016e-05	0.011751
RPS6KA2	-2.32072	2.79497	15.3772	8.80446e-05	0.0131982
MMP19	2.53685	3.84829	15.351	8.92746e-05	0.0131982
TBC1D4	1.42594	4.50046	15.3495	8.93434e-05	0.0131982
TFRC	1.29668	5.95719	15.3464	8.9491e-05	0.0131982
SLAMF8	0.963092	6.19015	15.3435	8.96295e-05	0.0131982
EPSTI1	0.928362	5.3162	15.2418	9.45887e-05	0.0137834
PLEKHG1	2.38392	0.915165	15.0084	0.000107034	0.0152851
IFITM1	1.05987	4.66593	14.9913	0.000108009	0.0152851
SH3GL2	4.00334	2.03463	14.9884	0.000108172	0.0152851
SLAMF7	1.01569	6.34373	14.9039	0.000113127	0.0158253
ITGAV	1.26793	3.84085	14.7459	0.000123015	0.0170381
WI2-1896O14.1	2.9979	2.19553	14.7217	0.000124602	0.0170888
AC003991.3	1.90724	3.11964	14.5424	0.00013704	0.0186122
PDLIM4	2.76961	4.2706	14.4957	0.000140481	0.018896
FCER1A	-1.52615	7.17401	14.4525	0.000143736	0.0191497
VCAM1	1.36015	4.53806	14.3126	0.000154827	0.0204327
CCL4	2.2858	1.97599	14.2811	0.00015744	0.0205834
ADAMTS14	3.03548	1.17739	14.1623	0.000167699	0.0216648
HBB	-1.59291	9.03916	14.1499	0.000168808	0.0216648
ACTN2	3.34458	0.582192	14.0859	0.000174652	0.0220454
CCL2	3.24722	6.31471	14.0829	0.000174926	0.0220454
NCOA7	0.924941	4.52044	14.0597	0.000177102	0.0221204
MB21D2	3.39457	1.49795	14.0413	0.000178838	0.0221395
HIF1A	0.584488	7.23374	13.9517	0.000187571	0.023017
LOXL2	2.7874	2.5753	13.9207	0.000190684	0.0231954
RP11-959I15.3	3.88341	0.27795	13.7996	0.000203374	0.0242025
PARP9	0.746337	6.10111	13.7987	0.00020348	0.0242025
SLC20A1	0.716029	7.69651	13.7925	0.000204153	0.0242025
EMILIN1	1.90389	0.650034	13.6777	0.000217018	0.0255115
CD9	2.14093	6.60683	13.4529	0.000244633	0.0285181
TNFRSF4	2.97965	0.830344	13.3368	0.000260251	0.030088
ADAM19	1.47982	7.21415	13.2456	0.000273222	0.0313288
PLSCR1	0.653526	6.6117	13.1448	0.000288321	0.0327913
IFIT3	1.23773	5.87308	12.9312	0.000323158	0.036457
CPNE3	0.872931	7.00509	12.7987	0.000346858	0.0388176
STEAP1B	3.57193	1.55316	12.7527	0.000355498	0.0394687
ICAM1	0.949114	6.94396	12.6834	0.000368924	0.0405378
PARM1	1.0591	6.24062	12.6733	0.000370923	0.0405378
PID1	-1.06744	4.99308	12.5612	0.000393843	0.0427091
IL2RA	3.39506	0.863693	12.5425	0.000397809	0.0428073
TACC2	2.77971	0.398187	12.4897	0.000409193	0.0436962
TNC	3.07122	2.22298	12.4753	0.000412362	0.043701
MOCOS	2.73603	0.47249	12.3992	0.000429526	0.0451777
ALAS2	-1.63148	3.9659	12.3425	0.000442751	0.0462212
