# Supplementary material for: Oncogene-induced senescence in hematopoietic progenitors features myeloid restricted hematopoiesis, chronic inflammation and histiocytosis
Source: Nat Commun. 2021 Jul 27;12:4559. doi: 10.1038/s41467-021-24876-1 (PMC8316479; doi:10.1038/s41467-021-24876-1)
Supplement: Supplementary file 6 — Source Data [file 41467_2021_24876_MOESM6_ESM.xlsx]

## Sheet: Figure 1C
Figure 1C
		%GFP
	GFP	14.78
		37.25
		75.9
	wtBRAF	22.5
		19.8
		12.42
		39
	BRAFV600E	27.71
		61.67
		60.5
		14.85
		42

## Sheet: Figure 1D
Figure 1D
		Days	UT	GFP	wtBRAF	BRAFV600E >30%	BRAFV600E <30%
		14				1
		17				1
		17				1
		17				1
		17				1
		17				1
		17			0
		20			0
		20				1
		20				1
		22	0
		24				1
		24				1
		24				1
		24			0
		24			0
		24			0
		25	0
		25	0
		25			0
		27				1
		28				1
		28					1
		28				1
		28				1
		29				1
		29				1
		32		0
		32		0
		32		0
		32		0
		32		0
		34					1
		34					1
		34					1
		35		0
		35		0
		35			0
		35			0
		35			0
		36					1
		36					1
		37			0
		37			0
		37			0
		37			0
		38					1
		46					1
		60
		60
		60		0
		60		0
		60		0
		60		0
		60		0
		60					0
		60					0

## Sheet: Figure 1F
Figure 1F
		Number of cells/femur
	UT	8350000
		7650000
		10050000
		7200000
	wtBRAF	7000000
		9400000
		11000000
		10300000
		6850000
		8650000
		12000000
		12500000
		9450000
		9950000
		9500000
		10350000
		9400000
		8500000
		9750000
		11250000
		12500000
	BRAFV600E	2150000
		2750000
		2500000
		500000
		550000
		3850000
		5050000
		1950000
		3250000
		2950000
		2500000
		2200000
		600000
		3900000
		3050000
		3000000
		2100000

## Sheet: Figure 2A
Figure 2A
		% GFP in hCD45
	CTRL	0.5
		0.4
		0.12
		48
		41.34
		39.3
		29.19
		14.21
		10.41
		9.93
		9.93
		7.56
		5.89
		4.73
		4.49
		1.18
		77.62
		38.7
		35.98
		35.23
		33.5
		33.46
		21.19
		20
		11.4
		10.88
		9
		7.37
		6.99
		2.2
		2
	BRAFV600E	76.32
		60.66
		60.4
		59.89
		49.57
		46.2
		44.25
		40.68
		40.64
		29.9
		28.18
		26.5
		23.8
		21.18
		20.65
		10.57
		10.42
		6.09
		5.36
		4.62
		2.94
		1.93
		1.79
		0.37
		0.16

## Sheet: Figure 2B
Figure 2B
		% hCD45 in tot BM
	CTRL	13.5
		11.4
		4.68
		24.6
		21.06
		20
		27.55
		26.41
		7.4
		36.07
		36.07
		55.14
		32.42
		58.15
		24.81
		56.31
		13.55
		15.37
		8.84
		5.24
		11.02
		11.63
		26.44
		0.87
		29.4
		4.86
		28.8
		5.22
		4.93
		14.5
		22.8
	BRAFV600E	2.49
		2.6
		4.49
		12.56
		2.75
		8.01
		4.17
		5.08
		4.7
		5.56
		2.96
		4.81
		10.07
		9.52
		5.16
		1.55
		3.16
		5.36
		9.32
		3.92
		2.11
		4.6
		6.86
		4.86
		18.47

## Sheet: Figure 2C
Figure 2C
		% CD33 in hCD45
	CTRL	14.5
		13.7
		26.58
		11.4
		22.56
		15.3
		15.45
		24.16
		17.35
		1.41
		1.41
		13.7
		21.45
		29.44
		7.97
		12.52
		36
		41.18
		52.53
		62.85
		58.8
		51.75
		12.46
		29.29
		17.1
		6.81
		12.8
		4.32
		8.93
		16.6
		15
	BRAFV600E	84.3
		82.74
		70.1
		72.01
		83.25
		61.32
		68.95
		71.11
		47.26
		59.67
		45.74
		47.18
		67.24
		36.24
		55.65
		28.32
		46.46
		44.35
		26.78
		52.1
		13.39
		22.01
		29
		3.43
		18.44

## Sheet: Figure 2D
Figure 2D
		% CD19 in hCD45
	CTRL	53.9
		48.8
		18.61
		51.4
		61.17
		49.7
		66.95
		58.02
		58
		86.34
		86.34
		81.46
		72.62
		64.68
		86.29
		81.64
		17.99
		47.77
		39.01
		6.53
		15.81
		37.88
		81.17
		30
		32.5
		79.93
		51.4
		85.35
		66.51
		45.5
		46.2
	BRAFV600E	3.67
		1.73
		2.3
		6.76
		0.86
		5.26
		8.8
		0.4
		16.44
		0.86
		41.57
		6.15
		0.52
		3.78
		21.66
		58.87
		38.74
		24.73
		0.02
		10.92
		75.06
		62.51
		58.81
		88.13
		74.86

## Sheet: Figure 2E
Figure 2E
		% of human cells on tot BM	tot CD19+/GFP+	tot CD19+/GFP-	tot CD33+/GFP+	tot CD33+/GFP-
	CTRL	77.62	1.33949	1.09816	4.37069	0.5073
		41.34	5.62059	7.26181	1.61254	3.1386
		38.7	2.29739	5.04486	2.95581	3.37355
		35.98	1.22628	2.2222	1.72651	2.91714
		35.23	0.12893	0.213242	1.17111	2.1222
		33.5	0.652477	1.08979	2.12666	4.3531
		33.46	1.22031	3.18514	2.34783	3.6707
		29.19	4.31975	14.125	2.12824	2.12824
		21.19	3.81154	17.6498	1.0809	2.21352
		20	0.0559323	0.205068	0.0124354	0.242388
		14.21	6.68546	8.63762	0.624666	5.75599
		10.88	0.424975	3.45962	0.0338247	0.297141
		10.41	0.519332	3.77267	0.0802438	1.20366
		9.93	3.07068	28.0722	0.0385509	0.470036
		7.56	2.51086	42.4062	1.35295	6.20123
		7.37	0.261524	4.19375	0.0315029	0.194001
		6.99	0.19149	3.08745	0.0544148	0.385834
		5.89	1.73044	21.813	0.194019	6.76007
		4.73	1.64738	35.964	0.68135	16.438
		4.49	1.0533	20.3553	0.115478	1.86188
		1.18	0.533269	45.4382	0.0874202	6.96259
		0.12	8.709e-05	0.870861	0.00310986	1.2408
	BRAFV600E	76.32	0.000219319	0.0911637	1.8222	0.276867
		60.66	0.00477238	0.0402076	1.51103	0.640209
		60.4	0.054351	0.048919	2.4135	0.733995
		59.89	0.0134151	0.835641	6.2253	2.81916
		49.57	0	0.02365	1.2809	1.0085
		46.2	0.0253638	0.395962	2.89792	2.01381
		44.25	0.0082199	0.35874	1.69494	1.18028
		40.68	0.0016256	0.0186944	1.8369	1.77549
		40.64	0.225391	0.547289	1.21256	1.00866
		29.9	0.0002534	0.047563	1.55731	1.7603
		28.18	0.00541408	1.22506	0.801782	0.552122
		26.5	0.156131	0.139684	0.748207	1.52115
		23.8	0.0002513	0.052113	2.10445	4.6666
		21.18	0.0017273	0.358129	1.63015	1.8199
		20.65	0.0039118	1.11374	1.02887	1.84267
		10.57	0.0210784	0.891407	0.0885382	0.350422
		10.42	0.00367255	1.22051	0.291131	1.17701
		6.09	0.00198829	1.32354	0.287399	2.08976
		5.36	0	0.001864	0.386365	2.1095
		4.62	0.000428064	0.427636	0.168083	1.87424
		2.94	0.0362682	1.5475	0.014635	0.267894
		1.93	0.0135147	2.86194	0.0364486	0.976011
		1.79	0.0439746	3.99039	0.131698	1.8577
		0.37	0.0158475	4.26727	0.000616783	0.166081
		0.16	0.0221226	13.8045	0.00544939	3.40042

## Sheet: Figure 2F
Figure 2F
		% CD19 in tot BM	% CD19 GFP+ in tot BM	% CD19 GFP- in tot BM
	CTRL	7.2765	5.62059	7.26181
		5.5632	4.31975	14.125
		0.4281	6.68546	8.63762
		12.6444	0.519332	3.77267
		12.8824	3.07068	28.0722
		9.94	2.51086	42.4062
		18.4447	1.73044	21.813
		15.3231	1.64738	35.964
		4.292	1.0533	20.3553
		31.1428	0.533269	45.4382
		31.1428	8.709e-05	0.870861
		44.917	1.33949	1.09816
		23.5434	2.29739	5.04486
		37.6114	1.22628	2.2222
		21.4086	0.12893	0.213242
		45.9715	0.652477	1.08979
		1.2242	1.22031	3.18514
		7.34225	3.81154	17.6498
		3.44848	0.0559323	0.205068
		1.3255	0.424975	3.45962
		0.0019	0.261524	4.19375
		4.40544	0.19149	3.08745
		21.4613
		0.261
		9.555
		3.8846
		14.8032
		4.45527
		3.27894
		6.5975
		10.5336
	BRAFV600E	4.0344	0.008808	0.0911637
		4.2831	0.183553	0.0402076
		1.11766	0.000219319	0.048919
		0.912485	0.00477238	0.835641
		1.22418	0.054351	0.02365
		1.32553	0.0134151	0.395962
		13.827	0	0.35874
		0.428064	0.0253638	0.0186944
		1.58377	0.0082199	0.547289
		2.87546	0.0016256	0.047563
		4.03437	0.225391	1.22506
		4.28312	0.0002534	0.139684
		13.8266	0.00541408	0.052113
			0.156131	0.358129
			0.0002513	1.11374
			0.0017273	0.891407
			0.0039118	1.22051
			0.0210784	1.32354
			0.00367255	0.001864
			0.00198829	0.427636
			0	1.5475
			0.000428064	2.86194
			0.0362682	3.99039
			0.0135147	4.26727
			0.0439746	13.8045
			0.0158475
			0.0221226

## Sheet: Figure 2G
Figure 2G
		% CD33 in tot BM	% CD33 GFP+ in tot BM	% CD33 GFP- in tot BM
	CTRL	1.9575	1.61254	3.1386
		1.5618	2.12824	2.12824
		2.0423	0.624666	5.75599
		2.8044	0.0802438	1.20366
		4.75114	0.0385509	0.470036
		3.06	1.35295	6.20123
		4.25648	0.194019	6.76007
		6.38066	0.68135	16.438
		1.2839	0.115478	1.86188
		0.508587	0.0874202	6.96259
		0.508587	0.00310986	1.2408
		7.55418	4.37069	0.5073
		6.95409	2.95581	3.37355
		17.1194	1.72651	2.91714
		1.97736	1.17111	2.1222
		7.05001	2.12666	4.3531
		1.4681	2.34783	3.6707
		6.32937	1.0809	2.21352
		4.64365	0.0124354	0.242388
		2.3772	0.0338247	0.297141
		2.4959	0.0315029	0.194001
		6.01853	0.0544148	0.385834
		3.29442
		0.254823
		5.0274
		0.330966
		3.6864
		0.225504
		0.440249
		2.407
		3.42
	BRAFV600E	2.09907	1.8222	0.276867
		2.15124	1.51103	0.640209
		3.14749	2.4135	0.733995
		9.04446	6.2253	2.81916
		0.2825	1.2809	1.0085
		4.91173	2.89792	2.01381
		2.87521	1.69494	1.18028
		3.61239	1.8369	1.77549
		2.22122	1.21256	1.00866
		1.0125	1.55731	1.7603
		1.3539	0.801782	0.552122
		2.26936	0.748207	1.52115
		1.9894	2.10445	4.6666
		0.1667	1.63015	1.8199
		2.87154	1.02887	1.84267
		0.43896	0.0885382	0.350422
		1.46814	0.291131	1.17701
		2.37716	0.287399	2.08976
		3.4059	0.386365	2.1095
		2.04232	0.168083	1.87424
		0.282529	0.014635	0.267894
		1.01246	0.0364486	0.976011
		1.9894	0.131698	1.8577
		0.166698	0.000616783	0.166081
		3.40587	0.00544939	3.40042

[truncated: 78 more sheets: Figure 2H, Figure 2I , Figure 2J, Figure 2K, Figure 2L, Figure 2M, Figure 2N, Figure 2O, Figure 2P, Figure 4B, Figure 4D, Figure 4F, Figure 4G, Figure 4H, Figure 5C, Figure 5D, Figure 6B, Figure 6C, Figure 6D, Figure 6E …]
